# Supplementary material for: Evolutionary origins of vocal mimicry in songbirds
Source: Evol Lett. 2018 Jun 22;2(4):417–26. doi: 10.1002/evl3.62 (PMC6121844; doi:10.1002/evl3.62)
Supplement: Supplementary file 6 [file EVL3-2-417-s006.R]

########################################################################
########################################################################
# Last edited by M.Goller on 13 March 2018
########################################################################
########################################################################

setwd("/Users/administrator/Desktop/")

#Setting up R to be able to run required analysis...
#Load the required packages
library(phytools)

#Read in the text version (.txt) of the final phylogenetic tree (tree #1000 from the full set downloaded from birdtree.org)
yy <- read.tree("OscineOneTree.txt")

########################################################################
#This tree has more than 5,000 species that need to be removed in order to run analysis on the oscine tree. All species can be pruned out using a drop command from phytools.
x<-drop.tip(yy,yy$tip.label[grep("Amblyornis_subalaris",yy$tip.label)])
y<-drop.tip(x,x$tip.label[grep("Sericulus_aureus",x$tip.label)])
x<-drop.tip(y,y$tip.label[grep("Sipodotus_wallacii",y$tip.label)])
y<-drop.tip(x,x$tip.label[grep("Ptiloprora_meekiana",x$tip.label)])
x<-drop.tip(y,y$tip.label[grep("Melipotes_gymnops",y$tip.label)])
y<-drop.tip(x,x$tip.label[grep("Melidectes_foersteri",x$tip.label)])
x<-drop.tip(y,y$tip.label[grep("Melidectes_princeps",y$tip.label)])
y<-drop.tip(x,x$tip.label[grep("Meliphaga_vicina",x$tip.label)])
x<-drop.tip(y,y$tip.label[grep("Lichmera_notabilis",y$tip.label)])
y<-drop.tip(x,x$tip.label[grep("Philemon_fuscicapillus",x$tip.label)])
x<-drop.tip(y,y$tip.label[grep("Philemon_kisserensis",y$tip.label)])
y<-drop.tip(x,x$tip.label[grep("Myzomela_chermesina",x$tip.label)])
x<-drop.tip(y,y$tip.label[grep("Myzomela_albigula",y$tip.label)])
y<-drop.tip(x,x$tip.label[grep("Myzomela_blasii",x$tip.label)])
x<-drop.tip(y,y$tip.label[grep("Myzomela_boiei",y$tip.label)])
y<-drop.tip(x,x$tip.label[grep("Myzomela_wakoloensis",x$tip.label)])
x<-drop.tip(y,y$tip.label[grep("Myzomela_dammermani",y$tip.label)])
y<-drop.tip(x,x$tip.label[grep("Crateroscelis_nigrorufa",x$tip.label)])
x<-drop.tip(y,y$tip.label[grep("Sericornis_arfakianus",y$tip.label)])
y<-drop.tip(x,x$tip.label[grep("Sericornis_virgatus",x$tip.label)])
x<-drop.tip(y,y$tip.label[grep("Gerygone_hypoxantha",y$tip.label)])
y<-drop.tip(x,x$tip.label[grep("Melanocharis_striativentris",x$tip.label)])
x<-drop.tip(y,y$tip.label[grep("Callaeas_cinereus",y$tip.label)])
y<-drop.tip(x,x$tip.label[grep("Loboparadisea_sericea",x$tip.label)])
x<-drop.tip(y,y$tip.label[grep("Cnemophilus_macgregorii",y$tip.label)])
y<-drop.tip(x,x$tip.label[grep("Pachycephala_grisola",x$tip.label)])
x<-drop.tip(y,y$tip.label[grep("Colluricincla_umbrina",y$tip.label)])
y<-drop.tip(x,x$tip.label[grep("Colluricincla_sanghirensis",x$tip.label)])
x<-drop.tip(y,y$tip.label[grep("Oriolus_phaeochromus",y$tip.label)])
y<-drop.tip(x,x$tip.label[grep("Oriolus_isabellae",x$tip.label)])
x<-drop.tip(y,y$tip.label[grep("Oriolus_brachyrhynchus",y$tip.label)])
y<-drop.tip(x,x$tip.label[grep("Lanius_newtoni",x$tip.label)])
x<-drop.tip(y,y$tip.label[grep("Lanius_tephronotus",y$tip.label)])
y<-drop.tip(x,x$tip.label[grep("Dendrocitta_bayleyi",x$tip.label)])
x<-drop.tip(y,y$tip.label[grep("Dendrocitta_frontalis",y$tip.label)])
y<-drop.tip(x,x$tip.label[grep("Crypsirina_cucullata",x$tip.label)])
x<-drop.tip(y,y$tip.label[grep("Calocitta_colliei",y$tip.label)])
y<-drop.tip(x,x$tip.label[grep("Cyanolyca_pumilo",x$tip.label)])
x<-drop.tip(y,y$tip.label[grep("Podoces_hendersoni",y$tip.label)])
y<-drop.tip(x,x$tip.label[grep("Podoces_biddulphi",x$tip.label)])
x<-drop.tip(y,y$tip.label[grep("Corvus_hawaiiensis",y$tip.label)])
y<-drop.tip(x,x$tip.label[grep("Corvus_kubaryi",x$tip.label)])
x<-drop.tip(y,y$tip.label[grep("Corvus_sinaloae",y$tip.label)])
y<-drop.tip(x,x$tip.label[grep("Corvus_palmarum",x$tip.label)])
x<-drop.tip(y,y$tip.label[grep("Rhipidura_malaitae",y$tip.label)])
y<-drop.tip(x,x$tip.label[grep("Grallina_bruijni",x$tip.label)])
x<-drop.tip(y,y$tip.label[grep("Monarcha_castus",y$tip.label)])
y<-drop.tip(x,x$tip.label[grep("Clytorhynchus_sanctaecrucis",x$tip.label)])
x<-drop.tip(y,y$tip.label[grep("Monarcha_brehmii",y$tip.label)])
y<-drop.tip(x,x$tip.label[grep("Monarcha_axillaris",x$tip.label)])
x<-drop.tip(y,y$tip.label[grep("Terpsiphone_bedfordi",y$tip.label)])
y<-drop.tip(x,x$tip.label[grep("Manucodia_jobiensis",x$tip.label)])
x<-drop.tip(y,y$tip.label[grep("Parotia_helenae",y$tip.label)])
y<-drop.tip(x,x$tip.label[grep("Cicinnurus_respublica",x$tip.label)])
x<-drop.tip(y,y$tip.label[grep("Cicinnurus_magnificus",y$tip.label)])
y<-drop.tip(x,x$tip.label[grep("Paradisaea_raggiana",x$tip.label)])
x<-drop.tip(y,y$tip.label[grep("Paradisaea_apoda",y$tip.label)])
y<-drop.tip(x,x$tip.label[grep("Epimachus_fastuosus",x$tip.label)])
x<-drop.tip(y,y$tip.label[grep("Paradigalla_carunculata",y$tip.label)])
y<-drop.tip(x,x$tip.label[grep("Paradigalla_brevicauda",x$tip.label)])
x<-drop.tip(y,y$tip.label[grep("Astrapia_nigra",y$tip.label)])
y<-drop.tip(x,x$tip.label[grep("Astrapia_stephaniae",x$tip.label)])
x<-drop.tip(y,y$tip.label[grep("Astrapia_rothschildi",y$tip.label)])
y<-drop.tip(x,x$tip.label[grep("Ptiloris_intercedens",x$tip.label)])
x<-drop.tip(y,y$tip.label[grep("Dicrurus_sumatranus",y$tip.label)])
y<-drop.tip(x,x$tip.label[grep("Dicrurus_densus",x$tip.label)])
x<-drop.tip(y,y$tip.label[grep("Androphobus_viridis",y$tip.label)])
y<-drop.tip(x,x$tip.label[grep("Coracina_graueri",x$tip.label)])
x<-drop.tip(y,y$tip.label[grep("Coracina_mindanensis",y$tip.label)])
y<-drop.tip(x,x$tip.label[grep("Coracina_fortis",x$tip.label)])
x<-drop.tip(y,y$tip.label[grep("Pericrocotus_cantonensis",y$tip.label)])
y<-drop.tip(x,x$tip.label[grep("Platysteira_albifrons",x$tip.label)])
x<-drop.tip(y,y$tip.label[grep("Batis_ituriensis",y$tip.label)])
y<-drop.tip(x,x$tip.label[grep("Hypositta_perdita",x$tip.label)])
x<-drop.tip(y,y$tip.label[grep("Prionops_alberti",y$tip.label)])
y<-drop.tip(x,x$tip.label[grep("Prionops_poliolophus",x$tip.label)])
x<-drop.tip(y,y$tip.label[grep("Prionops_gabela",y$tip.label)])
y<-drop.tip(x,x$tip.label[grep("Cracticus_louisiadensis",x$tip.label)])
x<-drop.tip(y,y$tip.label[grep("Amalocichla_sclateriana",y$tip.label)])
y<-drop.tip(x,x$tip.label[grep("Remiz_macronyx",x$tip.label)])
x<-drop.tip(y,y$tip.label[grep("Anthoscopus_flavifrons",y$tip.label)])
y<-drop.tip(x,x$tip.label[grep("Parus_hypermelaenus",x$tip.label)])
x<-drop.tip(y,y$tip.label[grep("Spizocorys_obbiensis",y$tip.label)])
y<-drop.tip(x,x$tip.label[grep("Mirafra_somalica",x$tip.label)])
x<-drop.tip(y,y$tip.label[grep("Mirafra_ashi",y$tip.label)])
y<-drop.tip(x,x$tip.label[grep("Mirafra_gilletti",x$tip.label)])
x<-drop.tip(y,y$tip.label[grep("Mirafra_rufa",y$tip.label)])
y<-drop.tip(x,x$tip.label[grep("Heteromirafra_archeri",x$tip.label)])
x<-drop.tip(y,y$tip.label[grep("Cisticola_melanurus",y$tip.label)])
y<-drop.tip(x,x$tip.label[grep("Acrocephalus_orinus",x$tip.label)])
x<-drop.tip(y,y$tip.label[grep("Bradypterus_timorensis",y$tip.label)])
y<-drop.tip(x,x$tip.label[grep("Stachyris_hypogrammica",x$tip.label)])
x<-drop.tip(y,y$tip.label[grep("Madanga_ruficollis",y$tip.label)])
y<-drop.tip(x,x$tip.label[grep("Zosterops_salvadorii",x$tip.label)])
x<-drop.tip(y,y$tip.label[grep("Tephrozosterops_stalkeri",y$tip.label)])
y<-drop.tip(x,x$tip.label[grep("Woodfordia_lacertosa",x$tip.label)])
x<-drop.tip(y,y$tip.label[grep("Zosterops_rotensis",y$tip.label)])
y<-drop.tip(x,x$tip.label[grep("Zosterops_meeki",x$tip.label)])
x<-drop.tip(y,y$tip.label[grep("Zosterops_mayottensis",y$tip.label)])
y<-drop.tip(x,x$tip.label[grep("Zosterops_flavus",x$tip.label)])
x<-drop.tip(y,y$tip.label[grep("Speirops_brunneus",y$tip.label)])
y<-drop.tip(x,x$tip.label[grep("Lophozosterops_pinaiae",x$tip.label)])
x<-drop.tip(y,y$tip.label[grep("Stachyris_pygmaea",y$tip.label)])
y<-drop.tip(x,x$tip.label[grep("Stachyris_capitalis",x$tip.label)])
x<-drop.tip(y,y$tip.label[grep("Rhopocichla_atriceps",y$tip.label)])
y<-drop.tip(x,x$tip.label[grep("Yuhina_diademata",x$tip.label)])
x<-drop.tip(y,y$tip.label[grep("Yuhina_everetti",y$tip.label)])
y<-drop.tip(x,x$tip.label[grep("Yuhina_humilis",x$tip.label)])
x<-drop.tip(y,y$tip.label[grep("Actinodura_souliei",y$tip.label)])
y<-drop.tip(x,x$tip.label[grep("Garrulax_ngoclinhensis",x$tip.label)])
x<-drop.tip(y,y$tip.label[grep("Turdoides_aylmeri",y$tip.label)])
y<-drop.tip(x,x$tip.label[grep("Turdoides_tenebrosa",x$tip.label)])
x<-drop.tip(y,y$tip.label[grep("Turdoides_caudata",y$tip.label)])
y<-drop.tip(x,x$tip.label[grep("Garrulax_cineraceus",x$tip.label)])
x<-drop.tip(y,y$tip.label[grep("Babax_koslowi",y$tip.label)])
y<-drop.tip(x,x$tip.label[grep("Garrulax_bicolor",x$tip.label)])
x<-drop.tip(y,y$tip.label[grep("Gampsorhynchus_torquatus",y$tip.label)])
y<-drop.tip(x,x$tip.label[grep("Jabouilleia_danjoui",x$tip.label)])
x<-drop.tip(y,y$tip.label[grep("Robsonius_rabori",y$tip.label)])
y<-drop.tip(x,x$tip.label[grep("Malacocincla_perspicillata",x$tip.label)])
x<-drop.tip(y,y$tip.label[grep("Stachyris_thoracica",y$tip.label)])
y<-drop.tip(x,x$tip.label[grep("Spelaeornis_chocolatinus",x$tip.label)])
x<-drop.tip(y,y$tip.label[grep("Stachyris_herberti",y$tip.label)])
y<-drop.tip(x,x$tip.label[grep("Micromacronus_leytensis",x$tip.label)])
x<-drop.tip(y,y$tip.label[grep("Micromacronus_sordidus",y$tip.label)])
y<-drop.tip(x,x$tip.label[grep("Pomatorhinus_erythrocnemis",x$tip.label)])
x<-drop.tip(y,y$tip.label[grep("Alcippe_danisi",y$tip.label)])
y<-drop.tip(x,x$tip.label[grep("Alcippe_variegaticeps",x$tip.label)])
x<-drop.tip(y,y$tip.label[grep("Rhopophilus_pekinensis",y$tip.label)])
y<-drop.tip(x,x$tip.label[grep("Alcippe_ruficapilla",x$tip.label)])
x<-drop.tip(y,y$tip.label[grep("Paradoxornis_brunneus",y$tip.label)])
y<-drop.tip(x,x$tip.label[grep("Chlorocichla_prigoginei",x$tip.label)])
x<-drop.tip(y,y$tip.label[grep("Phyllastrephus_lorenzi",y$tip.label)])
y<-drop.tip(x,x$tip.label[grep("Phyllastrephus_leucolepis",x$tip.label)])
x<-drop.tip(y,y$tip.label[grep("Pycnonotus_hualon",y$tip.label)])
y<-drop.tip(x,x$tip.label[grep("Pycnonotus_nieuwenhuisii",x$tip.label)])
x<-drop.tip(y,y$tip.label[grep("Ixos_palawanensis",y$tip.label)])
y<-drop.tip(x,x$tip.label[grep("Urosphena_whiteheadi",x$tip.label)])
x<-drop.tip(y,y$tip.label[grep("Riparia_congica",y$tip.label)])
y<-drop.tip(x,x$tip.label[grep("Progne_sinaloae",x$tip.label)])
x<-drop.tip(y,y$tip.label[grep("Progne_murphyi",y$tip.label)])
y<-drop.tip(x,x$tip.label[grep("Phedina_brazzae",x$tip.label)])
x<-drop.tip(y,y$tip.label[grep("Hirundo_megaensis",y$tip.label)])
y<-drop.tip(x,x$tip.label[grep("Hirundo_perdita",x$tip.label)])
x<-drop.tip(y,y$tip.label[grep("Eurochelidon_sirintarae",y$tip.label)])
y<-drop.tip(x,x$tip.label[grep("Macrosphenus_pulitzeri",x$tip.label)])
x<-drop.tip(y,y$tip.label[grep("Acridotheres_albocinctus",y$tip.label)])
y<-drop.tip(x,x$tip.label[grep("Sturnus_sericeus",x$tip.label)])
x<-drop.tip(y,y$tip.label[grep("Sturnus_sinensis",y$tip.label)])
y<-drop.tip(x,x$tip.label[grep("Buphagus_africanus",x$tip.label)])
x<-drop.tip(y,y$tip.label[grep("Chlamydochaera_jefferyi",y$tip.label)])
y<-drop.tip(x,x$tip.label[grep("Zoothera_andromedae",x$tip.label)])
x<-drop.tip(y,y$tip.label[grep("Zoothera_talaseae",y$tip.label)])
y<-drop.tip(x,x$tip.label[grep("Turdus_daguae",x$tip.label)])
x<-drop.tip(y,y$tip.label[grep("Turdus_subalaris",y$tip.label)])
y<-drop.tip(x,x$tip.label[grep("Zoothera_everetti",x$tip.label)])
x<-drop.tip(y,y$tip.label[grep("Zoothera_camaronensis",y$tip.label)])
y<-drop.tip(x,x$tip.label[grep("Zoothera_princei",x$tip.label)])
x<-drop.tip(y,y$tip.label[grep("Zoothera_tanganjicae",y$tip.label)])
y<-drop.tip(x,x$tip.label[grep("Zoothera_mendeni",x$tip.label)])
x<-drop.tip(y,y$tip.label[grep("Zoothera_joiceyi",y$tip.label)])
y<-drop.tip(x,x$tip.label[grep("Zoothera_dumasi",x$tip.label)])
x<-drop.tip(y,y$tip.label[grep("Myophonus_borneensis",y$tip.label)])
y<-drop.tip(x,x$tip.label[grep("Myophonus_castaneus",x$tip.label)])
x<-drop.tip(y,y$tip.label[grep("Myophonus_melanurus",y$tip.label)])
y<-drop.tip(x,x$tip.label[grep("Rhyacornis_bicolor",x$tip.label)])
x<-drop.tip(y,y$tip.label[grep("Phoenicurus_alaschanicus",y$tip.label)])
y<-drop.tip(x,x$tip.label[grep("Saxicola_insignis",x$tip.label)])
x<-drop.tip(y,y$tip.label[grep("Cercomela_sinuata",y$tip.label)])
y<-drop.tip(x,x$tip.label[grep("Oenanthe_lugentoides",x$tip.label)])
x<-drop.tip(y,y$tip.label[grep("Cercomela_dubia",y$tip.label)])
y<-drop.tip(x,x$tip.label[grep("Oenanthe_phillipsi",x$tip.label)])
x<-drop.tip(y,y$tip.label[grep("Myrmecocichla_semirufa",y$tip.label)])
y<-drop.tip(x,x$tip.label[grep("Monticola_erythronotus",x$tip.label)])
x<-drop.tip(y,y$tip.label[grep("Ficedula_bonthaina",y$tip.label)])
y<-drop.tip(x,x$tip.label[grep("Ficedula_henrici",x$tip.label)])
x<-drop.tip(y,y$tip.label[grep("Rhinomyias_insignis",y$tip.label)])
y<-drop.tip(x,x$tip.label[grep("Cyornis_omissus",x$tip.label)])
x<-drop.tip(y,y$tip.label[grep("Cyornis_ruckii",y$tip.label)])
y<-drop.tip(x,x$tip.label[grep("Muscicapa_gambagae",x$tip.label)])
x<-drop.tip(y,y$tip.label[grep("Melaenornis_ardesiacus",y$tip.label)])
y<-drop.tip(x,x$tip.label[grep("Rhinomyias_additus",x$tip.label)])
x<-drop.tip(y,y$tip.label[grep("Sheppardia_gabela",y$tip.label)])
y<-drop.tip(x,x$tip.label[grep("Sheppardia_aurantiithorax",x$tip.label)])
x<-drop.tip(y,y$tip.label[grep("Dioptrornis_brunneus",y$tip.label)])
y<-drop.tip(x,x$tip.label[grep("Dioptrornis_chocolatinus",x$tip.label)])
x<-drop.tip(y,y$tip.label[grep("Cossypha_heinrichi",y$tip.label)])
y<-drop.tip(x,x$tip.label[grep("Troglodytes_monticola",x$tip.label)])
x<-drop.tip(y,y$tip.label[grep("Cinnycerthia_fulva",y$tip.label)])
y<-drop.tip(x,x$tip.label[grep("Thryothorus_nicefori",x$tip.label)])
x<-drop.tip(y,y$tip.label[grep("Chloropsis_venusta",y$tip.label)])
y<-drop.tip(x,x$tip.label[grep("Chloropsis_media",x$tip.label)])
x<-drop.tip(y,y$tip.label[grep("Chloropsis_kinabaluensis",y$tip.label)])
y<-drop.tip(x,x$tip.label[grep("Euplectes_psammocromius",x$tip.label)])
x<-drop.tip(y,y$tip.label[grep("Euplectes_progne",y$tip.label)])
y<-drop.tip(x,x$tip.label[grep("Ploceus_flavipes",x$tip.label)])
x<-drop.tip(y,y$tip.label[grep("Ploceus_preussi",y$tip.label)])
y<-drop.tip(x,x$tip.label[grep("Ploceus_dorsomaculatus",x$tip.label)])
x<-drop.tip(y,y$tip.label[grep("Ploceus_golandi",y$tip.label)])
y<-drop.tip(x,x$tip.label[grep("Ploceus_badius",x$tip.label)])
x<-drop.tip(y,y$tip.label[grep("Ploceus_spekeoides",y$tip.label)])
y<-drop.tip(x,x$tip.label[grep("Ploceus_aureonucha",x$tip.label)])
x<-drop.tip(y,y$tip.label[grep("Ploceus_batesi",y$tip.label)])
y<-drop.tip(x,x$tip.label[grep("Philetairus_socius",x$tip.label)])
x<-drop.tip(y,y$tip.label[grep("Plocepasser_rufoscapulatus",y$tip.label)])
y<-drop.tip(x,x$tip.label[grep("Plocepasser_superciliosus",x$tip.label)])
x<-drop.tip(y,y$tip.label[grep("Plocepasser_mahali",y$tip.label)])
y<-drop.tip(x,x$tip.label[grep("Lonchura_leucosticta",x$tip.label)])
x<-drop.tip(y,y$tip.label[grep("Lonchura_forbesi",y$tip.label)])
y<-drop.tip(x,x$tip.label[grep("Lonchura_kelaarti",x$tip.label)])
x<-drop.tip(y,y$tip.label[grep("Lonchura_melaena",y$tip.label)])
y<-drop.tip(x,x$tip.label[grep("Erythrura_pealii",x$tip.label)])
x<-drop.tip(y,y$tip.label[grep("Uraeginthus_granatinus",y$tip.label)])
y<-drop.tip(x,x$tip.label[grep("Lagonosticta_umbrinodorsalis",x$tip.label)])
x<-drop.tip(y,y$tip.label[grep("Parmoptila_jamesoni",y$tip.label)])
y<-drop.tip(x,x$tip.label[grep("Parmoptila_rubrifrons",x$tip.label)])
x<-drop.tip(y,y$tip.label[grep("Estrilda_nigriloris",y$tip.label)])
y<-drop.tip(x,x$tip.label[grep("Estrilda_charmosyna",x$tip.label)])
x<-drop.tip(y,y$tip.label[grep("Estrilda_poliopareia",y$tip.label)])
y<-drop.tip(x,x$tip.label[grep("Montifringilla_theresae",x$tip.label)])
x<-drop.tip(y,y$tip.label[grep("Passer_hemileucus",y$tip.label)])
y<-drop.tip(x,x$tip.label[grep("Passer_pyrrhonotus",x$tip.label)])
x<-drop.tip(y,y$tip.label[grep("Passer_shelleyi",y$tip.label)])
y<-drop.tip(x,x$tip.label[grep("Passer_castanopterus",x$tip.label)])
x<-drop.tip(y,y$tip.label[grep("Macronyx_grimwoodi",y$tip.label)])
y<-drop.tip(x,x$tip.label[grep("Pyrrhula_erythaca",x$tip.label)])
x<-drop.tip(y,y$tip.label[grep("Pinicola_subhimachala",y$tip.label)])
y<-drop.tip(x,x$tip.label[grep("Carpodacus_rodopeplus",x$tip.label)])
x<-drop.tip(y,y$tip.label[grep("Carpodacus_eos",y$tip.label)])
y<-drop.tip(x,x$tip.label[grep("Leucosticte_sillemi",x$tip.label)])
x<-drop.tip(y,y$tip.label[grep("Carpodacus_edwardsii",y$tip.label)])
y<-drop.tip(x,x$tip.label[grep("Carpodacus_pulcherrimus",x$tip.label)])
x<-drop.tip(y,y$tip.label[grep("Carpodacus_trifasciatus",y$tip.label)])
y<-drop.tip(x,x$tip.label[grep("Rhynchostruthus_louisae",x$tip.label)])
x<-drop.tip(y,y$tip.label[grep("Serinus_frontalis",y$tip.label)])
y<-drop.tip(x,x$tip.label[grep("Serinus_hypostictus",x$tip.label)])
x<-drop.tip(y,y$tip.label[grep("Serinus_melanochrous",y$tip.label)])
y<-drop.tip(x,x$tip.label[grep("Carduelis_yarrellii",x$tip.label)])
x<-drop.tip(y,y$tip.label[grep("Dendroica_subita",y$tip.label)])
y<-drop.tip(x,x$tip.label[grep("Dendroica_delicata",x$tip.label)])
x<-drop.tip(y,y$tip.label[grep("Basileuterus_chlorophrys",y$tip.label)])
y<-drop.tip(x,x$tip.label[grep("Basileuterus_basilicus",x$tip.label)])
x<-drop.tip(y,y$tip.label[grep("Myioborus_albifacies",y$tip.label)])
y<-drop.tip(x,x$tip.label[grep("Basileuterus_ignotus",x$tip.label)])
x<-drop.tip(y,y$tip.label[grep("Geothlypis_chiriquensis",y$tip.label)])
y<-drop.tip(x,x$tip.label[grep("Geothlypis_auricularis",x$tip.label)])
x<-drop.tip(y,y$tip.label[grep("Geothlypis_velata",y$tip.label)])
y<-drop.tip(x,x$tip.label[grep("Leucopeza_semperi",x$tip.label)])
x<-drop.tip(y,y$tip.label[grep("Psarocolius_cassini",y$tip.label)])
y<-drop.tip(x,x$tip.label[grep("Psarocolius_bifasciatus",x$tip.label)])
x<-drop.tip(y,y$tip.label[grep("Atlapetes_nationi",y$tip.label)])
y<-drop.tip(x,x$tip.label[grep("Atlapetes_terborghi",x$tip.label)])
x<-drop.tip(y,y$tip.label[grep("Melozone_cabanisi",y$tip.label)])
y<-drop.tip(x,x$tip.label[grep("Pselliophorus_luteoviridis",x$tip.label)])
x<-drop.tip(y,y$tip.label[grep("Junco_insularis",y$tip.label)])
y<-drop.tip(x,x$tip.label[grep("Tangara_phillipsi",x$tip.label)])
x<-drop.tip(y,y$tip.label[grep("Tangara_meyerdeschauenseei",y$tip.label)])
y<-drop.tip(x,x$tip.label[grep("Oreomanes_fraseri",x$tip.label)])
x<-drop.tip(y,y$tip.label[grep("Incaspiza_laeta",y$tip.label)])
y<-drop.tip(x,x$tip.label[grep("Diglossa_duidae",x$tip.label)])
x<-drop.tip(y,y$tip.label[grep("Diglossa_gloriosa",y$tip.label)])
y<-drop.tip(x,x$tip.label[grep("Phrygilus_erythronotus",x$tip.label)])
x<-drop.tip(y,y$tip.label[grep("Phrygilus_dorsalis",y$tip.label)])
y<-drop.tip(x,x$tip.label[grep("Sicalis_taczanowskii",x$tip.label)])
x<-drop.tip(y,y$tip.label[grep("Emberizoides_duidae",y$tip.label)])
y<-drop.tip(x,x$tip.label[grep("Dacnis_nigripes",x$tip.label)])
x<-drop.tip(y,y$tip.label[grep("Dacnis_viguieri",y$tip.label)])
y<-drop.tip(x,x$tip.label[grep("Hemispingus_ochraceus",x$tip.label)])
x<-drop.tip(y,y$tip.label[grep("Poospiza_whitii",y$tip.label)])
y<-drop.tip(x,x$tip.label[grep("Hemispingus_piurae",x$tip.label)])
x<-drop.tip(y,y$tip.label[grep("Anthreptes_aurantium",y$tip.label)])
y<-drop.tip(x,x$tip.label[grep("Nectarinia_congensis",x$tip.label)])
x<-drop.tip(y,y$tip.label[grep("Nectarinia_fuelleborni",y$tip.label)])
y<-drop.tip(x,x$tip.label[grep("Dicaeum_anthonyi",x$tip.label)])
x<-drop.tip(y,y$tip.label[grep("Dicaeum_everetti",y$tip.label)])
y<-drop.tip(x,x$tip.label[grep("Rhynchotus_maculicollis",x$tip.label)])
x<-drop.tip(y,y$tip.label[grep("Rhynchotus_rufescens",y$tip.label)])
y<-drop.tip(x,x$tip.label[grep("Nothoprocta_cinerascens",x$tip.label)])
x<-drop.tip(y,y$tip.label[grep("Nothoprocta_ornata",y$tip.label)])
y<-drop.tip(x,x$tip.label[grep("Nothoprocta_perdicaria",x$tip.label)])
x<-drop.tip(y,y$tip.label[grep("Nothoprocta_curvirostris",y$tip.label)])
y<-drop.tip(x,x$tip.label[grep("Nothoprocta_taczanowskii",x$tip.label)])
x<-drop.tip(y,y$tip.label[grep("Nothoprocta_pentlandii",y$tip.label)])
y<-drop.tip(x,x$tip.label[grep("Nothura_chacoensis",x$tip.label)])
x<-drop.tip(y,y$tip.label[grep("Nothura_minor",y$tip.label)])
y<-drop.tip(x,x$tip.label[grep("Nothura_boraquira",x$tip.label)])
x<-drop.tip(y,y$tip.label[grep("Nothura_darwinii",y$tip.label)])
y<-drop.tip(x,x$tip.label[grep("Nothura_maculosa",x$tip.label)])
x<-drop.tip(y,y$tip.label[grep("Taoniscus_nanus",y$tip.label)])
y<-drop.tip(x,x$tip.label[grep("Tinamotis_pentlandii",x$tip.label)])
x<-drop.tip(y,y$tip.label[grep("Tinamotis_ingoufi",y$tip.label)])
y<-drop.tip(x,x$tip.label[grep("Eudromia_formosa",x$tip.label)])
x<-drop.tip(y,y$tip.label[grep("Eudromia_elegans",y$tip.label)])
y<-drop.tip(x,x$tip.label[grep("Crypturellus_undulatus",x$tip.label)])
x<-drop.tip(y,y$tip.label[grep("Crypturellus_brevirostris",y$tip.label)])
y<-drop.tip(x,x$tip.label[grep("Crypturellus_cinereus",x$tip.label)])
x<-drop.tip(y,y$tip.label[grep("Crypturellus_strigulosus",y$tip.label)])
y<-drop.tip(x,x$tip.label[grep("Crypturellus_kerriae",x$tip.label)])
x<-drop.tip(y,y$tip.label[grep("Crypturellus_atrocapillus",y$tip.label)])
y<-drop.tip(x,x$tip.label[grep("Crypturellus_boucardi",x$tip.label)])
x<-drop.tip(y,y$tip.label[grep("Crypturellus_berlepschi",y$tip.label)])
y<-drop.tip(x,x$tip.label[grep("Crypturellus_transfasciatus",x$tip.label)])
x<-drop.tip(y,y$tip.label[grep("Crypturellus_soui",y$tip.label)])
y<-drop.tip(x,x$tip.label[grep("Crypturellus_bartletti",x$tip.label)])
x<-drop.tip(y,y$tip.label[grep("Crypturellus_noctivagus",y$tip.label)])
y<-drop.tip(x,x$tip.label[grep("Crypturellus_duidae",x$tip.label)])
x<-drop.tip(y,y$tip.label[grep("Crypturellus_tataupa",y$tip.label)])
y<-drop.tip(x,x$tip.label[grep("Crypturellus_obsoletus",x$tip.label)])
x<-drop.tip(y,y$tip.label[grep("Crypturellus_parvirostris",y$tip.label)])
y<-drop.tip(x,x$tip.label[grep("Crypturellus_ptaritepui",x$tip.label)])
x<-drop.tip(y,y$tip.label[grep("Crypturellus_erythropus",y$tip.label)])
y<-drop.tip(x,x$tip.label[grep("Crypturellus_casiquiare",x$tip.label)])
x<-drop.tip(y,y$tip.label[grep("Crypturellus_variegatus",y$tip.label)])
y<-drop.tip(x,x$tip.label[grep("Crypturellus_cinnamomeus",x$tip.label)])
x<-drop.tip(y,y$tip.label[grep("Tinamus_tao",y$tip.label)])
y<-drop.tip(x,x$tip.label[grep("Tinamus_solitarius",x$tip.label)])
x<-drop.tip(y,y$tip.label[grep("Tinamus_major",y$tip.label)])
y<-drop.tip(x,x$tip.label[grep("Tinamus_osgoodi",x$tip.label)])
x<-drop.tip(y,y$tip.label[grep("Tinamus_guttatus",y$tip.label)])
y<-drop.tip(x,x$tip.label[grep("Nothocercus_nigrocapillus",x$tip.label)])
x<-drop.tip(y,y$tip.label[grep("Nothocercus_bonapartei",y$tip.label)])
y<-drop.tip(x,x$tip.label[grep("Nothocercus_julius",x$tip.label)])
x<-drop.tip(y,y$tip.label[grep("Rhea_americana",y$tip.label)])
y<-drop.tip(x,x$tip.label[grep("Rhea_pennata",x$tip.label)])
x<-drop.tip(y,y$tip.label[grep("Apteryx_mantelli",y$tip.label)])
y<-drop.tip(x,x$tip.label[grep("Apteryx_australis",x$tip.label)])
x<-drop.tip(y,y$tip.label[grep("Apteryx_owenii",y$tip.label)])
y<-drop.tip(x,x$tip.label[grep("Apteryx_haastii",x$tip.label)])
x<-drop.tip(y,y$tip.label[grep("Dromaius_novaehollandiae",y$tip.label)])
y<-drop.tip(x,x$tip.label[grep("Casuarius_casuarius",x$tip.label)])
x<-drop.tip(y,y$tip.label[grep("Casuarius_bennetti",y$tip.label)])
y<-drop.tip(x,x$tip.label[grep("Casuarius_unappendiculatus",x$tip.label)])
x<-drop.tip(y,y$tip.label[grep("Struthio_camelus",y$tip.label)])
y<-drop.tip(x,x$tip.label[grep("Callipepla_squamata",x$tip.label)])
x<-drop.tip(y,y$tip.label[grep("Callipepla_douglasii",y$tip.label)])
y<-drop.tip(x,x$tip.label[grep("Callipepla_californica",x$tip.label)])
x<-drop.tip(y,y$tip.label[grep("Callipepla_gambelii",y$tip.label)])
y<-drop.tip(x,x$tip.label[grep("Colinus_nigrogularis",x$tip.label)])
x<-drop.tip(y,y$tip.label[grep("Colinus_leucopogon",y$tip.label)])
y<-drop.tip(x,x$tip.label[grep("Colinus_virginianus",x$tip.label)])
x<-drop.tip(y,y$tip.label[grep("Colinus_cristatus",y$tip.label)])
y<-drop.tip(x,x$tip.label[grep("Oreortyx_pictus",x$tip.label)])
x<-drop.tip(y,y$tip.label[grep("Dactylortyx_thoracicus",y$tip.label)])
y<-drop.tip(x,x$tip.label[grep("Rhynchortyx_cinctus",x$tip.label)])
x<-drop.tip(y,y$tip.label[grep("Cyrtonyx_montezumae",y$tip.label)])
y<-drop.tip(x,x$tip.label[grep("Cyrtonyx_ocellatus",x$tip.label)])
x<-drop.tip(y,y$tip.label[grep("Odontophorus_gujanensis",y$tip.label)])
y<-drop.tip(x,x$tip.label[grep("Odontophorus_balliviani",x$tip.label)])
x<-drop.tip(y,y$tip.label[grep("Odontophorus_guttatus",y$tip.label)])
y<-drop.tip(x,x$tip.label[grep("Odontophorus_atrifrons",x$tip.label)])
x<-drop.tip(y,y$tip.label[grep("Odontophorus_melanotis",y$tip.label)])
y<-drop.tip(x,x$tip.label[grep("Odontophorus_erythrops",x$tip.label)])
x<-drop.tip(y,y$tip.label[grep("Odontophorus_leucolaemus",y$tip.label)])
y<-drop.tip(x,x$tip.label[grep("Odontophorus_stellatus",x$tip.label)])
x<-drop.tip(y,y$tip.label[grep("Odontophorus_hyperythrus",y$tip.label)])
y<-drop.tip(x,x$tip.label[grep("Odontophorus_columbianus",x$tip.label)])
x<-drop.tip(y,y$tip.label[grep("Odontophorus_capueira",y$tip.label)])
y<-drop.tip(x,x$tip.label[grep("Odontophorus_speciosus",x$tip.label)])
x<-drop.tip(y,y$tip.label[grep("Odontophorus_dialeucos",y$tip.label)])
y<-drop.tip(x,x$tip.label[grep("Odontophorus_strophium",x$tip.label)])
x<-drop.tip(y,y$tip.label[grep("Odontophorus_melanonotus",y$tip.label)])
y<-drop.tip(x,x$tip.label[grep("Philortyx_fasciatus",x$tip.label)])
x<-drop.tip(y,y$tip.label[grep("Dendrortyx_barbatus",y$tip.label)])
y<-drop.tip(x,x$tip.label[grep("Dendrortyx_leucophrys",x$tip.label)])
x<-drop.tip(y,y$tip.label[grep("Dendrortyx_macroura",y$tip.label)])
y<-drop.tip(x,x$tip.label[grep("Ptilopachus_petrosus",x$tip.label)])
x<-drop.tip(y,y$tip.label[grep("Rheinardia_ocellata",y$tip.label)])
y<-drop.tip(x,x$tip.label[grep("Argusianus_argus",x$tip.label)])
x<-drop.tip(y,y$tip.label[grep("Meleagris_gallopavo",y$tip.label)])
y<-drop.tip(x,x$tip.label[grep("Meleagris_ocellata",x$tip.label)])
x<-drop.tip(y,y$tip.label[grep("Bonasa_sewerzowi",y$tip.label)])
y<-drop.tip(x,x$tip.label[grep("Bonasa_bonasia",x$tip.label)])
x<-drop.tip(y,y$tip.label[grep("Bonasa_umbellus",y$tip.label)])
y<-drop.tip(x,x$tip.label[grep("Lerwa_lerwa",x$tip.label)])
x<-drop.tip(y,y$tip.label[grep("Tympanuchus_pallidicinctus",y$tip.label)])
y<-drop.tip(x,x$tip.label[grep("Tympanuchus_cupido",x$tip.label)])
x<-drop.tip(y,y$tip.label[grep("Tympanuchus_phasianellus",y$tip.label)])
y<-drop.tip(x,x$tip.label[grep("Dendragapus_obscurus",x$tip.label)])
x<-drop.tip(y,y$tip.label[grep("Dendragapus_fuliginosus",y$tip.label)])
y<-drop.tip(x,x$tip.label[grep("Centrocercus_minimus",x$tip.label)])
x<-drop.tip(y,y$tip.label[grep("Centrocercus_urophasianus",y$tip.label)])
y<-drop.tip(x,x$tip.label[grep("Tetrao_tetrix",x$tip.label)])
x<-drop.tip(y,y$tip.label[grep("Tetrao_mlokosiewiczi",y$tip.label)])
y<-drop.tip(x,x$tip.label[grep("Tetrao_parvirostris",x$tip.label)])
x<-drop.tip(y,y$tip.label[grep("Tetrao_urogallus",y$tip.label)])
y<-drop.tip(x,x$tip.label[grep("Dendragapus_canadensis",x$tip.label)])
x<-drop.tip(y,y$tip.label[grep("Dendragapus_falcipennis",y$tip.label)])
y<-drop.tip(x,x$tip.label[grep("Lagopus_muta",x$tip.label)])
x<-drop.tip(y,y$tip.label[grep("Lagopus_lagopus",y$tip.label)])
y<-drop.tip(x,x$tip.label[grep("Lagopus_leucura",x$tip.label)])
x<-drop.tip(y,y$tip.label[grep("Pucrasia_macrolopha",y$tip.label)])
y<-drop.tip(x,x$tip.label[grep("Rhizothera_longirostris",x$tip.label)])
x<-drop.tip(y,y$tip.label[grep("Phasianus_versicolor",y$tip.label)])
y<-drop.tip(x,x$tip.label[grep("Phasianus_colchicus",x$tip.label)])
x<-drop.tip(y,y$tip.label[grep("Chrysolophus_amherstiae",y$tip.label)])
y<-drop.tip(x,x$tip.label[grep("Chrysolophus_pictus",x$tip.label)])
x<-drop.tip(y,y$tip.label[grep("Crossoptilon_harmani",y$tip.label)])
y<-drop.tip(x,x$tip.label[grep("Crossoptilon_auritum",x$tip.label)])
x<-drop.tip(y,y$tip.label[grep("Crossoptilon_mantchuricum",y$tip.label)])
y<-drop.tip(x,x$tip.label[grep("Crossoptilon_crossoptilon",x$tip.label)])
x<-drop.tip(y,y$tip.label[grep("Catreus_wallichi",y$tip.label)])
y<-drop.tip(x,x$tip.label[grep("Lophura_erythrophthalma",x$tip.label)])
x<-drop.tip(y,y$tip.label[grep("Lophura_ignita",y$tip.label)])
y<-drop.tip(x,x$tip.label[grep("Lophura_diardi",x$tip.label)])
x<-drop.tip(y,y$tip.label[grep("Lophura_inornata",y$tip.label)])
y<-drop.tip(x,x$tip.label[grep("Lophura_swinhoii",x$tip.label)])
x<-drop.tip(y,y$tip.label[grep("Lophura_edwardsi",y$tip.label)])
y<-drop.tip(x,x$tip.label[grep("Lophura_hatinhensis",x$tip.label)])
x<-drop.tip(y,y$tip.label[grep("Lophura_nycthemera",y$tip.label)])
y<-drop.tip(x,x$tip.label[grep("Lophura_leucomelanos",x$tip.label)])
x<-drop.tip(y,y$tip.label[grep("Lophura_bulweri",y$tip.label)])
y<-drop.tip(x,x$tip.label[grep("Lophura_hoogerwerfi",x$tip.label)])
x<-drop.tip(y,y$tip.label[grep("Syrmaticus_reevesii",y$tip.label)])
y<-drop.tip(x,x$tip.label[grep("Syrmaticus_soemmerringii",x$tip.label)])
x<-drop.tip(y,y$tip.label[grep("Syrmaticus_humiae",y$tip.label)])
y<-drop.tip(x,x$tip.label[grep("Syrmaticus_ellioti",x$tip.label)])
x<-drop.tip(y,y$tip.label[grep("Syrmaticus_mikado",y$tip.label)])
y<-drop.tip(x,x$tip.label[grep("Perdix_hodgsoniae",x$tip.label)])
x<-drop.tip(y,y$tip.label[grep("Perdix_perdix",y$tip.label)])
y<-drop.tip(x,x$tip.label[grep("Perdix_dauurica",x$tip.label)])
x<-drop.tip(y,y$tip.label[grep("Tetraophasis_szechenyii",y$tip.label)])
y<-drop.tip(x,x$tip.label[grep("Tetraophasis_obscurus",x$tip.label)])
x<-drop.tip(y,y$tip.label[grep("Lophophorus_lhuysii",y$tip.label)])
y<-drop.tip(x,x$tip.label[grep("Lophophorus_impejanus",x$tip.label)])
x<-drop.tip(y,y$tip.label[grep("Lophophorus_sclateri",y$tip.label)])
y<-drop.tip(x,x$tip.label[grep("Tragopan_satyra",x$tip.label)])
x<-drop.tip(y,y$tip.label[grep("Tragopan_melanocephalus",y$tip.label)])
y<-drop.tip(x,x$tip.label[grep("Tragopan_blythii",x$tip.label)])
x<-drop.tip(y,y$tip.label[grep("Tragopan_temminckii",y$tip.label)])
y<-drop.tip(x,x$tip.label[grep("Tragopan_caboti",x$tip.label)])
x<-drop.tip(y,y$tip.label[grep("Ithaginis_cruentus",y$tip.label)])
y<-drop.tip(x,x$tip.label[grep("Coturnix_pectoralis",x$tip.label)])
x<-drop.tip(y,y$tip.label[grep("Coturnix_japonica",y$tip.label)])
y<-drop.tip(x,x$tip.label[grep("Coturnix_coturnix",x$tip.label)])
x<-drop.tip(y,y$tip.label[grep("Margaroperdix_madagascariensis",y$tip.label)])
y<-drop.tip(x,x$tip.label[grep("Anurophasis_monorthonyx",x$tip.label)])
x<-drop.tip(y,y$tip.label[grep("Coturnix_coromandelica",y$tip.label)])
y<-drop.tip(x,x$tip.label[grep("Coturnix_ypsilophora",x$tip.label)])
x<-drop.tip(y,y$tip.label[grep("Coturnix_delegorguei",y$tip.label)])
y<-drop.tip(x,x$tip.label[grep("Coturnix_chinensis",x$tip.label)])
x<-drop.tip(y,y$tip.label[grep("Alectoris_barbara",y$tip.label)])
y<-drop.tip(x,x$tip.label[grep("Alectoris_rufa",x$tip.label)])
x<-drop.tip(y,y$tip.label[grep("Alectoris_chukar",y$tip.label)])
y<-drop.tip(x,x$tip.label[grep("Alectoris_graeca",x$tip.label)])
x<-drop.tip(y,y$tip.label[grep("Alectoris_magna",y$tip.label)])
y<-drop.tip(x,x$tip.label[grep("Alectoris_philbyi",x$tip.label)])
x<-drop.tip(y,y$tip.label[grep("Alectoris_melanocephala",y$tip.label)])
y<-drop.tip(x,x$tip.label[grep("Tetraogallus_himalayensis",x$tip.label)])
x<-drop.tip(y,y$tip.label[grep("Tetraogallus_caspius",y$tip.label)])
y<-drop.tip(x,x$tip.label[grep("Tetraogallus_altaicus",x$tip.label)])
x<-drop.tip(y,y$tip.label[grep("Tetraogallus_caucasicus",y$tip.label)])
y<-drop.tip(x,x$tip.label[grep("Tetraogallus_tibetanus",x$tip.label)])
x<-drop.tip(y,y$tip.label[grep("Ammoperdix_heyi",y$tip.label)])
y<-drop.tip(x,x$tip.label[grep("Ammoperdix_griseogularis",x$tip.label)])
x<-drop.tip(y,y$tip.label[grep("Perdicula_asiatica",y$tip.label)])
y<-drop.tip(x,x$tip.label[grep("Perdicula_argoondah",x$tip.label)])
x<-drop.tip(y,y$tip.label[grep("Perdicula_erythrorhyncha",y$tip.label)])
y<-drop.tip(x,x$tip.label[grep("Perdicula_manipurensis",x$tip.label)])
x<-drop.tip(y,y$tip.label[grep("Francolinus_hartlaubi",y$tip.label)])
y<-drop.tip(x,x$tip.label[grep("Francolinus_swierstrai",x$tip.label)])
x<-drop.tip(y,y$tip.label[grep("Francolinus_squamatus",y$tip.label)])
y<-drop.tip(x,x$tip.label[grep("Francolinus_harwoodi",x$tip.label)])
x<-drop.tip(y,y$tip.label[grep("Francolinus_ochropectus",y$tip.label)])
y<-drop.tip(x,x$tip.label[grep("Francolinus_clappertoni",x$tip.label)])
x<-drop.tip(y,y$tip.label[grep("Francolinus_ahantensis",y$tip.label)])
y<-drop.tip(x,x$tip.label[grep("Francolinus_bicalcaratus",x$tip.label)])
x<-drop.tip(y,y$tip.label[grep("Francolinus_adspersus",y$tip.label)])
y<-drop.tip(x,x$tip.label[grep("Francolinus_capensis",x$tip.label)])
x<-drop.tip(y,y$tip.label[grep("Francolinus_nobilis",y$tip.label)])
y<-drop.tip(x,x$tip.label[grep("Francolinus_hildebrandti",x$tip.label)])
x<-drop.tip(y,y$tip.label[grep("Francolinus_natalensis",y$tip.label)])
y<-drop.tip(x,x$tip.label[grep("Francolinus_griseostriatus",x$tip.label)])
x<-drop.tip(y,y$tip.label[grep("Francolinus_swainsonii",y$tip.label)])
y<-drop.tip(x,x$tip.label[grep("Francolinus_rufopictus",x$tip.label)])
x<-drop.tip(y,y$tip.label[grep("Francolinus_camerunensis",y$tip.label)])
y<-drop.tip(x,x$tip.label[grep("Francolinus_leucoscepus",x$tip.label)])
x<-drop.tip(y,y$tip.label[grep("Francolinus_afer",y$tip.label)])
y<-drop.tip(x,x$tip.label[grep("Francolinus_castaneicollis",x$tip.label)])
x<-drop.tip(y,y$tip.label[grep("Francolinus_erckelii",y$tip.label)])
y<-drop.tip(x,x$tip.label[grep("Francolinus_jacksoni",x$tip.label)])
x<-drop.tip(y,y$tip.label[grep("Francolinus_icterorhynchus",y$tip.label)])
y<-drop.tip(x,x$tip.label[grep("Haematortyx_sanguiniceps",x$tip.label)])
x<-drop.tip(y,y$tip.label[grep("Polyplectron_napoleonis",y$tip.label)])
y<-drop.tip(x,x$tip.label[grep("Polyplectron_germaini",x$tip.label)])
x<-drop.tip(y,y$tip.label[grep("Polyplectron_inopinatum",y$tip.label)])
y<-drop.tip(x,x$tip.label[grep("Polyplectron_bicalcaratum",x$tip.label)])
x<-drop.tip(y,y$tip.label[grep("Polyplectron_chalcurum",y$tip.label)])
y<-drop.tip(x,x$tip.label[grep("Polyplectron_katsumatae",x$tip.label)])
x<-drop.tip(y,y$tip.label[grep("Polyplectron_malacense",y$tip.label)])
y<-drop.tip(x,x$tip.label[grep("Polyplectron_schleiermacheri",x$tip.label)])
x<-drop.tip(y,y$tip.label[grep("Galloperdix_lunulata",y$tip.label)])
y<-drop.tip(x,x$tip.label[grep("Galloperdix_spadicea",x$tip.label)])
x<-drop.tip(y,y$tip.label[grep("Galloperdix_bicalcarata",y$tip.label)])
y<-drop.tip(x,x$tip.label[grep("Afropavo_congensis",x$tip.label)])
x<-drop.tip(y,y$tip.label[grep("Pavo_muticus",y$tip.label)])
y<-drop.tip(x,x$tip.label[grep("Pavo_cristatus",x$tip.label)])
x<-drop.tip(y,y$tip.label[grep("Gallus_sonneratii",y$tip.label)])
y<-drop.tip(x,x$tip.label[grep("Gallus_varius",x$tip.label)])
x<-drop.tip(y,y$tip.label[grep("Gallus_gallus",y$tip.label)])
y<-drop.tip(x,x$tip.label[grep("Gallus_lafayetii",x$tip.label)])
x<-drop.tip(y,y$tip.label[grep("Bambusicola_fytchii",y$tip.label)])
y<-drop.tip(x,x$tip.label[grep("Bambusicola_thoracicus",x$tip.label)])
x<-drop.tip(y,y$tip.label[grep("Francolinus_psilolaemus",y$tip.label)])
y<-drop.tip(x,x$tip.label[grep("Francolinus_finschi",x$tip.label)])
x<-drop.tip(y,y$tip.label[grep("Francolinus_levaillantoides",y$tip.label)])
y<-drop.tip(x,x$tip.label[grep("Francolinus_levaillantii",x$tip.label)])
x<-drop.tip(y,y$tip.label[grep("Francolinus_africanus",y$tip.label)])
y<-drop.tip(x,x$tip.label[grep("Francolinus_shelleyi",x$tip.label)])
x<-drop.tip(y,y$tip.label[grep("Francolinus_streptophorus",y$tip.label)])
y<-drop.tip(x,x$tip.label[grep("Francolinus_sephaena",x$tip.label)])
x<-drop.tip(y,y$tip.label[grep("Francolinus_pintadeanus",y$tip.label)])
y<-drop.tip(x,x$tip.label[grep("Francolinus_francolinus",x$tip.label)])
x<-drop.tip(y,y$tip.label[grep("Francolinus_pictus",y$tip.label)])
y<-drop.tip(x,x$tip.label[grep("Francolinus_gularis",x$tip.label)])
x<-drop.tip(y,y$tip.label[grep("Francolinus_pondicerianus",y$tip.label)])
y<-drop.tip(x,x$tip.label[grep("Francolinus_schlegelii",x$tip.label)])
x<-drop.tip(y,y$tip.label[grep("Francolinus_coqui",y$tip.label)])
y<-drop.tip(x,x$tip.label[grep("Francolinus_lathami",x$tip.label)])
x<-drop.tip(y,y$tip.label[grep("Francolinus_albogularis",y$tip.label)])
y<-drop.tip(x,x$tip.label[grep("Xenoperdix_udzungwensis",x$tip.label)])
x<-drop.tip(y,y$tip.label[grep("Arborophila_ardens",y$tip.label)])
y<-drop.tip(x,x$tip.label[grep("Arborophila_campbelli",x$tip.label)])
x<-drop.tip(y,y$tip.label[grep("Arborophila_chloropus",y$tip.label)])
y<-drop.tip(x,x$tip.label[grep("Arborophila_atrogularis",x$tip.label)])
x<-drop.tip(y,y$tip.label[grep("Arborophila_davidi",y$tip.label)])
y<-drop.tip(x,x$tip.label[grep("Arborophila_brunneopectus",x$tip.label)])
x<-drop.tip(y,y$tip.label[grep("Arborophila_crudigularis",y$tip.label)])
y<-drop.tip(x,x$tip.label[grep("Arborophila_rolli",x$tip.label)])
x<-drop.tip(y,y$tip.label[grep("Arborophila_charltonii",y$tip.label)])
y<-drop.tip(x,x$tip.label[grep("Arborophila_gingica",x$tip.label)])
x<-drop.tip(y,y$tip.label[grep("Arborophila_sumatrana",y$tip.label)])
y<-drop.tip(x,x$tip.label[grep("Arborophila_rufogularis",x$tip.label)])
x<-drop.tip(y,y$tip.label[grep("Arborophila_orientalis",y$tip.label)])
y<-drop.tip(x,x$tip.label[grep("Arborophila_hyperythra",x$tip.label)])
x<-drop.tip(y,y$tip.label[grep("Arborophila_cambodiana",y$tip.label)])
y<-drop.tip(x,x$tip.label[grep("Arborophila_mandellii",x$tip.label)])
x<-drop.tip(y,y$tip.label[grep("Arborophila_rubrirostris",y$tip.label)])
y<-drop.tip(x,x$tip.label[grep("Arborophila_rufipectus",x$tip.label)])
x<-drop.tip(y,y$tip.label[grep("Arborophila_torqueola",y$tip.label)])
y<-drop.tip(x,x$tip.label[grep("Arborophila_javanica",x$tip.label)])
x<-drop.tip(y,y$tip.label[grep("Caloperdix_oculeus",y$tip.label)])
y<-drop.tip(x,x$tip.label[grep("Melanoperdix_niger",x$tip.label)])
x<-drop.tip(y,y$tip.label[grep("Rollulus_rouloul",y$tip.label)])
y<-drop.tip(x,x$tip.label[grep("Francolinus_nahani",x$tip.label)])
x<-drop.tip(y,y$tip.label[grep("Guttera_plumifera",y$tip.label)])
y<-drop.tip(x,x$tip.label[grep("Guttera_pucherani",x$tip.label)])
x<-drop.tip(y,y$tip.label[grep("Numida_meleagris",y$tip.label)])
y<-drop.tip(x,x$tip.label[grep("Agelastes_niger",x$tip.label)])
x<-drop.tip(y,y$tip.label[grep("Agelastes_meleagrides",y$tip.label)])
y<-drop.tip(x,x$tip.label[grep("Acryllium_vulturinum",x$tip.label)])
x<-drop.tip(y,y$tip.label[grep("Ortalis_poliocephala",y$tip.label)])
y<-drop.tip(x,x$tip.label[grep("Ortalis_guttata",x$tip.label)])
x<-drop.tip(y,y$tip.label[grep("Ortalis_canicollis",y$tip.label)])
y<-drop.tip(x,x$tip.label[grep("Ortalis_cinereiceps",x$tip.label)])
x<-drop.tip(y,y$tip.label[grep("Ortalis_ruficauda",y$tip.label)])
y<-drop.tip(x,x$tip.label[grep("Ortalis_superciliaris",x$tip.label)])
x<-drop.tip(y,y$tip.label[grep("Ortalis_garrula",y$tip.label)])
y<-drop.tip(x,x$tip.label[grep("Ortalis_wagleri",x$tip.label)])
x<-drop.tip(y,y$tip.label[grep("Ortalis_motmot",y$tip.label)])
y<-drop.tip(x,x$tip.label[grep("Ortalis_leucogastra",x$tip.label)])
x<-drop.tip(y,y$tip.label[grep("Ortalis_vetula",y$tip.label)])
y<-drop.tip(x,x$tip.label[grep("Ortalis_erythroptera",x$tip.label)])
x<-drop.tip(y,y$tip.label[grep("Mitu_mitu",y$tip.label)])
y<-drop.tip(x,x$tip.label[grep("Mitu_tomentosum",x$tip.label)])
x<-drop.tip(y,y$tip.label[grep("Pauxi_unicornis",y$tip.label)])
y<-drop.tip(x,x$tip.label[grep("Mitu_tuberosum",x$tip.label)])
x<-drop.tip(y,y$tip.label[grep("Mitu_salvini",y$tip.label)])
y<-drop.tip(x,x$tip.label[grep("Pauxi_pauxi",x$tip.label)])
x<-drop.tip(y,y$tip.label[grep("Nothocrax_urumutum",y$tip.label)])
y<-drop.tip(x,x$tip.label[grep("Crax_globulosa",x$tip.label)])
x<-drop.tip(y,y$tip.label[grep("Crax_fasciolata",y$tip.label)])
y<-drop.tip(x,x$tip.label[grep("Crax_alector",x$tip.label)])
x<-drop.tip(y,y$tip.label[grep("Crax_blumenbachii",y$tip.label)])
y<-drop.tip(x,x$tip.label[grep("Crax_alberti",x$tip.label)])
x<-drop.tip(y,y$tip.label[grep("Crax_rubra",y$tip.label)])
y<-drop.tip(x,x$tip.label[grep("Crax_daubentoni",x$tip.label)])
x<-drop.tip(y,y$tip.label[grep("Oreophasis_derbianus",y$tip.label)])
y<-drop.tip(x,x$tip.label[grep("Aburria_aburri",x$tip.label)])
x<-drop.tip(y,y$tip.label[grep("Pipile_cujubi",y$tip.label)])
y<-drop.tip(x,x$tip.label[grep("Pipile_cumanensis",x$tip.label)])
x<-drop.tip(y,y$tip.label[grep("Pipile_pipile",y$tip.label)])
y<-drop.tip(x,x$tip.label[grep("Pipile_jacutinga",x$tip.label)])
x<-drop.tip(y,y$tip.label[grep("Penelope_barbata",y$tip.label)])
y<-drop.tip(x,x$tip.label[grep("Penelope_marail",x$tip.label)])
x<-drop.tip(y,y$tip.label[grep("Penelope_jacquacu",y$tip.label)])
y<-drop.tip(x,x$tip.label[grep("Penelope_albipennis",x$tip.label)])
x<-drop.tip(y,y$tip.label[grep("Penelope_montagnii",y$tip.label)])
y<-drop.tip(x,x$tip.label[grep("Penelope_jacucaca",x$tip.label)])
x<-drop.tip(y,y$tip.label[grep("Penelope_ortoni",y$tip.label)])
y<-drop.tip(x,x$tip.label[grep("Penelope_dabbenei",x$tip.label)])
x<-drop.tip(y,y$tip.label[grep("Penelope_perspicax",y$tip.label)])
y<-drop.tip(x,x$tip.label[grep("Penelope_purpurascens",x$tip.label)])
x<-drop.tip(y,y$tip.label[grep("Penelope_ochrogaster",y$tip.label)])
y<-drop.tip(x,x$tip.label[grep("Penelope_pileata",x$tip.label)])
x<-drop.tip(y,y$tip.label[grep("Penelope_obscura",y$tip.label)])
y<-drop.tip(x,x$tip.label[grep("Penelope_superciliaris",x$tip.label)])
x<-drop.tip(y,y$tip.label[grep("Penelope_argyrotis",y$tip.label)])
y<-drop.tip(x,x$tip.label[grep("Chamaepetes_goudotii",x$tip.label)])
x<-drop.tip(y,y$tip.label[grep("Chamaepetes_unicolor",y$tip.label)])
y<-drop.tip(x,x$tip.label[grep("Penelopina_nigra",x$tip.label)])
x<-drop.tip(y,y$tip.label[grep("Talegalla_fuscirostris",y$tip.label)])
y<-drop.tip(x,x$tip.label[grep("Talegalla_cuvieri",x$tip.label)])
x<-drop.tip(y,y$tip.label[grep("Talegalla_jobiensis",y$tip.label)])
y<-drop.tip(x,x$tip.label[grep("Leipoa_ocellata",x$tip.label)])
x<-drop.tip(y,y$tip.label[grep("Aepypodius_bruijnii",y$tip.label)])
y<-drop.tip(x,x$tip.label[grep("Aepypodius_arfakianus",x$tip.label)])
x<-drop.tip(y,y$tip.label[grep("Alectura_lathami",y$tip.label)])
y<-drop.tip(x,x$tip.label[grep("Megapodius_laperouse",x$tip.label)])
x<-drop.tip(y,y$tip.label[grep("Megapodius_eremita",y$tip.label)])
y<-drop.tip(x,x$tip.label[grep("Megapodius_freycinet",x$tip.label)])
x<-drop.tip(y,y$tip.label[grep("Megapodius_nicobariensis",y$tip.label)])
y<-drop.tip(x,x$tip.label[grep("Megapodius_affinis",x$tip.label)])
x<-drop.tip(y,y$tip.label[grep("Megapodius_reinwardt",y$tip.label)])
y<-drop.tip(x,x$tip.label[grep("Megapodius_pritchardii",x$tip.label)])
x<-drop.tip(y,y$tip.label[grep("Megapodius_geelvinkianus",y$tip.label)])
y<-drop.tip(x,x$tip.label[grep("Megapodius_layardi",x$tip.label)])
x<-drop.tip(y,y$tip.label[grep("Megapodius_cumingii",y$tip.label)])
y<-drop.tip(x,x$tip.label[grep("Megapodius_bernsteinii",x$tip.label)])
x<-drop.tip(y,y$tip.label[grep("Megapodius_tenimberensis",y$tip.label)])
y<-drop.tip(x,x$tip.label[grep("Eulipoa_wallacei",x$tip.label)])
x<-drop.tip(y,y$tip.label[grep("Macrocephalon_maleo",y$tip.label)])
y<-drop.tip(x,x$tip.label[grep("Chauna_chavaria",x$tip.label)])
x<-drop.tip(y,y$tip.label[grep("Chauna_torquata",y$tip.label)])
y<-drop.tip(x,x$tip.label[grep("Anhima_cornuta",x$tip.label)])
x<-drop.tip(y,y$tip.label[grep("Anseranas_semipalmata",y$tip.label)])
y<-drop.tip(x,x$tip.label[grep("Dendrocygna_viduata",x$tip.label)])
x<-drop.tip(y,y$tip.label[grep("Dendrocygna_guttata",y$tip.label)])
y<-drop.tip(x,x$tip.label[grep("Dendrocygna_javanica",x$tip.label)])
x<-drop.tip(y,y$tip.label[grep("Dendrocygna_eytoni",y$tip.label)])
y<-drop.tip(x,x$tip.label[grep("Dendrocygna_bicolor",x$tip.label)])
x<-drop.tip(y,y$tip.label[grep("Dendrocygna_autumnalis",y$tip.label)])
y<-drop.tip(x,x$tip.label[grep("Dendrocygna_arborea",x$tip.label)])
x<-drop.tip(y,y$tip.label[grep("Dendrocygna_arcuata",y$tip.label)])
y<-drop.tip(x,x$tip.label[grep("Thalassornis_leuconotus",x$tip.label)])
x<-drop.tip(y,y$tip.label[grep("Cygnus_melancoryphus",y$tip.label)])
y<-drop.tip(x,x$tip.label[grep("Cygnus_olor",x$tip.label)])
x<-drop.tip(y,y$tip.label[grep("Cygnus_atratus",y$tip.label)])
y<-drop.tip(x,x$tip.label[grep("Cygnus_cygnus",x$tip.label)])
x<-drop.tip(y,y$tip.label[grep("Cygnus_buccinator",y$tip.label)])
y<-drop.tip(x,x$tip.label[grep("Cygnus_columbianus",x$tip.label)])
x<-drop.tip(y,y$tip.label[grep("Anser_fabalis",y$tip.label)])
y<-drop.tip(x,x$tip.label[grep("Anser_albifrons",x$tip.label)])
x<-drop.tip(y,y$tip.label[grep("Anser_brachyrhynchus",y$tip.label)])
y<-drop.tip(x,x$tip.label[grep("Anser_erythropus",x$tip.label)])
x<-drop.tip(y,y$tip.label[grep("Anser_cygnoides",y$tip.label)])
y<-drop.tip(x,x$tip.label[grep("Anser_anser",x$tip.label)])
x<-drop.tip(y,y$tip.label[grep("Anser_indicus",y$tip.label)])
y<-drop.tip(x,x$tip.label[grep("Chen_rossii",x$tip.label)])
x<-drop.tip(y,y$tip.label[grep("Chen_caerulescens",y$tip.label)])
y<-drop.tip(x,x$tip.label[grep("Chen_canagica",x$tip.label)])
x<-drop.tip(y,y$tip.label[grep("Branta_leucopsis",y$tip.label)])
y<-drop.tip(x,x$tip.label[grep("Branta_hutchinsii",x$tip.label)])
x<-drop.tip(y,y$tip.label[grep("Branta_sandvicensis",y$tip.label)])
y<-drop.tip(x,x$tip.label[grep("Branta_canadensis",x$tip.label)])
x<-drop.tip(y,y$tip.label[grep("Branta_ruficollis",y$tip.label)])
y<-drop.tip(x,x$tip.label[grep("Branta_bernicla",x$tip.label)])
x<-drop.tip(y,y$tip.label[grep("Coscoroba_coscoroba",y$tip.label)])
y<-drop.tip(x,x$tip.label[grep("Cereopsis_novaehollandiae",x$tip.label)])
x<-drop.tip(y,y$tip.label[grep("Malacorhynchus_membranaceus",y$tip.label)])
y<-drop.tip(x,x$tip.label[grep("Biziura_lobata",x$tip.label)])
x<-drop.tip(y,y$tip.label[grep("Tachyeres_patachonicus",y$tip.label)])
y<-drop.tip(x,x$tip.label[grep("Tachyeres_leucocephalus",x$tip.label)])
x<-drop.tip(y,y$tip.label[grep("Tachyeres_pteneres",y$tip.label)])
y<-drop.tip(x,x$tip.label[grep("Tachyeres_brachypterus",x$tip.label)])
x<-drop.tip(y,y$tip.label[grep("Lophonetta_specularioides",y$tip.label)])
y<-drop.tip(x,x$tip.label[grep("Amazonetta_brasiliensis",x$tip.label)])
x<-drop.tip(y,y$tip.label[grep("Speculanas_specularis",y$tip.label)])
y<-drop.tip(x,x$tip.label[grep("Anas_sibilatrix",x$tip.label)])
x<-drop.tip(y,y$tip.label[grep("Anas_americana",y$tip.label)])
y<-drop.tip(x,x$tip.label[grep("Anas_penelope",x$tip.label)])
x<-drop.tip(y,y$tip.label[grep("Anas_falcata",y$tip.label)])
y<-drop.tip(x,x$tip.label[grep("Anas_strepera",x$tip.label)])
x<-drop.tip(y,y$tip.label[grep("Anas_capensis",y$tip.label)])
y<-drop.tip(x,x$tip.label[grep("Anas_erythrorhyncha",x$tip.label)])
x<-drop.tip(y,y$tip.label[grep("Anas_georgica",y$tip.label)])
y<-drop.tip(x,x$tip.label[grep("Anas_acuta",x$tip.label)])
x<-drop.tip(y,y$tip.label[grep("Anas_bahamensis",y$tip.label)])
y<-drop.tip(x,x$tip.label[grep("Anas_gibberifrons",x$tip.label)])
x<-drop.tip(y,y$tip.label[grep("Anas_wyvilliana",y$tip.label)])
y<-drop.tip(x,x$tip.label[grep("Anas_castanea",x$tip.label)])
x<-drop.tip(y,y$tip.label[grep("Anas_gracilis",y$tip.label)])
y<-drop.tip(x,x$tip.label[grep("Anas_eatoni",x$tip.label)])
x<-drop.tip(y,y$tip.label[grep("Anas_chlorotis",y$tip.label)])
y<-drop.tip(x,x$tip.label[grep("Anas_aucklandica",x$tip.label)])
x<-drop.tip(y,y$tip.label[grep("Anas_nesiotis",y$tip.label)])
y<-drop.tip(x,x$tip.label[grep("Anas_bernieri",x$tip.label)])
x<-drop.tip(y,y$tip.label[grep("Anas_crecca",y$tip.label)])
y<-drop.tip(x,x$tip.label[grep("Anas_flavirostris",x$tip.label)])
x<-drop.tip(y,y$tip.label[grep("Anas_melleri",y$tip.label)])
y<-drop.tip(x,x$tip.label[grep("Anas_superciliosa",x$tip.label)])
x<-drop.tip(y,y$tip.label[grep("Anas_fulvigula",y$tip.label)])
y<-drop.tip(x,x$tip.label[grep("Anas_rubripes",x$tip.label)])
x<-drop.tip(y,y$tip.label[grep("Anas_laysanensis",y$tip.label)])
y<-drop.tip(x,x$tip.label[grep("Anas_andium",x$tip.label)])
x<-drop.tip(y,y$tip.label[grep("Anas_poecilorhyncha",y$tip.label)])
y<-drop.tip(x,x$tip.label[grep("Anas_platyrhynchos",x$tip.label)])
x<-drop.tip(y,y$tip.label[grep("Anas_luzonica",y$tip.label)])
y<-drop.tip(x,x$tip.label[grep("Anas_undulata",x$tip.label)])
x<-drop.tip(y,y$tip.label[grep("Anas_sparsa",y$tip.label)])
y<-drop.tip(x,x$tip.label[grep("Anas_hottentota",x$tip.label)])
x<-drop.tip(y,y$tip.label[grep("Anas_querquedula",y$tip.label)])
y<-drop.tip(x,x$tip.label[grep("Anas_platalea",x$tip.label)])
x<-drop.tip(y,y$tip.label[grep("Anas_discors",y$tip.label)])
y<-drop.tip(x,x$tip.label[grep("Anas_cyanoptera",x$tip.label)])
x<-drop.tip(y,y$tip.label[grep("Anas_smithii",y$tip.label)])
y<-drop.tip(x,x$tip.label[grep("Anas_clypeata",x$tip.label)])
x<-drop.tip(y,y$tip.label[grep("Anas_rhynchotis",y$tip.label)])
y<-drop.tip(x,x$tip.label[grep("Anas_versicolor",x$tip.label)])
x<-drop.tip(y,y$tip.label[grep("Anas_puna",y$tip.label)])
y<-drop.tip(x,x$tip.label[grep("Anas_formosa",x$tip.label)])
x<-drop.tip(y,y$tip.label[grep("Callonetta_leucophrys",y$tip.label)])
y<-drop.tip(x,x$tip.label[grep("Chenonetta_jubata",x$tip.label)])
x<-drop.tip(y,y$tip.label[grep("Sarkidiornis_melanotos",y$tip.label)])
y<-drop.tip(x,x$tip.label[grep("Hymenolaimus_malacorhynchos",x$tip.label)])
x<-drop.tip(y,y$tip.label[grep("Marmaronetta_angustirostris",y$tip.label)])
y<-drop.tip(x,x$tip.label[grep("Pteronetta_hartlaubii",x$tip.label)])
x<-drop.tip(y,y$tip.label[grep("Cyanochen_cyanoptera",y$tip.label)])
y<-drop.tip(x,x$tip.label[grep("Cairina_scutulata",x$tip.label)])
x<-drop.tip(y,y$tip.label[grep("Netta_peposaca",y$tip.label)])
y<-drop.tip(x,x$tip.label[grep("Netta_rufina",x$tip.label)])
x<-drop.tip(y,y$tip.label[grep("Netta_erythrophthalma",y$tip.label)])
y<-drop.tip(x,x$tip.label[grep("Aythya_nyroca",x$tip.label)])
x<-drop.tip(y,y$tip.label[grep("Aythya_australis",y$tip.label)])
y<-drop.tip(x,x$tip.label[grep("Aythya_novaeseelandiae",x$tip.label)])
x<-drop.tip(y,y$tip.label[grep("Aythya_innotata",y$tip.label)])
y<-drop.tip(x,x$tip.label[grep("Aythya_ferina",x$tip.label)])
x<-drop.tip(y,y$tip.label[grep("Aythya_valisineria",y$tip.label)])
y<-drop.tip(x,x$tip.label[grep("Aythya_collaris",x$tip.label)])
x<-drop.tip(y,y$tip.label[grep("Aythya_americana",y$tip.label)])
y<-drop.tip(x,x$tip.label[grep("Aythya_fuligula",x$tip.label)])
x<-drop.tip(y,y$tip.label[grep("Aythya_marila",y$tip.label)])
y<-drop.tip(x,x$tip.label[grep("Aythya_affinis",x$tip.label)])
x<-drop.tip(y,y$tip.label[grep("Aythya_baeri",y$tip.label)])
y<-drop.tip(x,x$tip.label[grep("Lophodytes_cucullatus",x$tip.label)])
x<-drop.tip(y,y$tip.label[grep("Mergus_merganser",y$tip.label)])
y<-drop.tip(x,x$tip.label[grep("Mergus_squamatus",x$tip.label)])
x<-drop.tip(y,y$tip.label[grep("Mergus_serrator",y$tip.label)])
y<-drop.tip(x,x$tip.label[grep("Mergus_octosetaceus",x$tip.label)])
x<-drop.tip(y,y$tip.label[grep("Mergellus_albellus",y$tip.label)])
y<-drop.tip(x,x$tip.label[grep("Bucephala_clangula",x$tip.label)])
x<-drop.tip(y,y$tip.label[grep("Bucephala_islandica",y$tip.label)])
y<-drop.tip(x,x$tip.label[grep("Bucephala_albeola",x$tip.label)])
x<-drop.tip(y,y$tip.label[grep("Melanitta_fusca",y$tip.label)])
y<-drop.tip(x,x$tip.label[grep("Melanitta_perspicillata",x$tip.label)])
x<-drop.tip(y,y$tip.label[grep("Melanitta_nigra",y$tip.label)])
y<-drop.tip(x,x$tip.label[grep("Clangula_hyemalis",x$tip.label)])
x<-drop.tip(y,y$tip.label[grep("Histrionicus_histrionicus",y$tip.label)])
y<-drop.tip(x,x$tip.label[grep("Polysticta_stelleri",x$tip.label)])
x<-drop.tip(y,y$tip.label[grep("Somateria_spectabilis",y$tip.label)])
y<-drop.tip(x,x$tip.label[grep("Somateria_mollissima",x$tip.label)])
x<-drop.tip(y,y$tip.label[grep("Somateria_fischeri",y$tip.label)])
y<-drop.tip(x,x$tip.label[grep("Cairina_moschata",x$tip.label)])
x<-drop.tip(y,y$tip.label[grep("Aix_galericulata",y$tip.label)])
y<-drop.tip(x,x$tip.label[grep("Aix_sponsa",x$tip.label)])
x<-drop.tip(y,y$tip.label[grep("Alopochen_aegyptiaca",y$tip.label)])
y<-drop.tip(x,x$tip.label[grep("Tadorna_radjah",x$tip.label)])
x<-drop.tip(y,y$tip.label[grep("Tadorna_variegata",y$tip.label)])
y<-drop.tip(x,x$tip.label[grep("Tadorna_cana",x$tip.label)])
x<-drop.tip(y,y$tip.label[grep("Tadorna_ferruginea",y$tip.label)])
y<-drop.tip(x,x$tip.label[grep("Tadorna_tadornoides",x$tip.label)])
x<-drop.tip(y,y$tip.label[grep("Tadorna_tadorna",y$tip.label)])
y<-drop.tip(x,x$tip.label[grep("Chloephaga_melanoptera",x$tip.label)])
x<-drop.tip(y,y$tip.label[grep("Neochen_jubata",y$tip.label)])
y<-drop.tip(x,x$tip.label[grep("Chloephaga_picta",x$tip.label)])
x<-drop.tip(y,y$tip.label[grep("Chloephaga_poliocephala",y$tip.label)])
y<-drop.tip(x,x$tip.label[grep("Chloephaga_hybrida",x$tip.label)])
x<-drop.tip(y,y$tip.label[grep("Chloephaga_rubidiceps",y$tip.label)])
y<-drop.tip(x,x$tip.label[grep("Salvadorina_waigiuensis",x$tip.label)])
x<-drop.tip(y,y$tip.label[grep("Merganetta_armata",y$tip.label)])
y<-drop.tip(x,x$tip.label[grep("Oxyura_vittata",x$tip.label)])
x<-drop.tip(y,y$tip.label[grep("Oxyura_australis",y$tip.label)])
y<-drop.tip(x,x$tip.label[grep("Oxyura_maccoa",x$tip.label)])
x<-drop.tip(y,y$tip.label[grep("Oxyura_leucocephala",y$tip.label)])
y<-drop.tip(x,x$tip.label[grep("Oxyura_jamaicensis",x$tip.label)])
x<-drop.tip(y,y$tip.label[grep("Nomonyx_dominicus",y$tip.label)])
y<-drop.tip(x,x$tip.label[grep("Nettapus_coromandelianus",x$tip.label)])
x<-drop.tip(y,y$tip.label[grep("Nettapus_auritus",y$tip.label)])
y<-drop.tip(x,x$tip.label[grep("Nettapus_pulchellus",x$tip.label)])
x<-drop.tip(y,y$tip.label[grep("Plectropterus_gambensis",y$tip.label)])
y<-drop.tip(x,x$tip.label[grep("Stictonetta_naevosa",x$tip.label)])
x<-drop.tip(y,y$tip.label[grep("Heteronetta_atricapilla",y$tip.label)])
y<-drop.tip(x,x$tip.label[grep("Eurypyga_helias",x$tip.label)])
x<-drop.tip(y,y$tip.label[grep("Rhynochetos_jubatus",y$tip.label)])
y<-drop.tip(x,x$tip.label[grep("Nyctibius_leucopterus",x$tip.label)])
x<-drop.tip(y,y$tip.label[grep("Nyctibius_maculosus",y$tip.label)])
y<-drop.tip(x,x$tip.label[grep("Nyctibius_griseus",x$tip.label)])
x<-drop.tip(y,y$tip.label[grep("Nyctibius_jamaicensis",y$tip.label)])
y<-drop.tip(x,x$tip.label[grep("Nyctibius_grandis",x$tip.label)])
x<-drop.tip(y,y$tip.label[grep("Nyctibius_aethereus",y$tip.label)])
y<-drop.tip(x,x$tip.label[grep("Nyctibius_bracteatus",x$tip.label)])
x<-drop.tip(y,y$tip.label[grep("Caprimulgus_hirundinaceus",y$tip.label)])
y<-drop.tip(x,x$tip.label[grep("Eurostopodus_macrotis",x$tip.label)])
x<-drop.tip(y,y$tip.label[grep("Caprimulgus_atripennis",y$tip.label)])
y<-drop.tip(x,x$tip.label[grep("Eurostopodus_temminckii",x$tip.label)])
x<-drop.tip(y,y$tip.label[grep("Caprimulgus_tristigma",y$tip.label)])
y<-drop.tip(x,x$tip.label[grep("Caprimulgus_indicus",x$tip.label)])
x<-drop.tip(y,y$tip.label[grep("Caprimulgus_prigoginei",y$tip.label)])
y<-drop.tip(x,x$tip.label[grep("Caprimulgus_manillensis",x$tip.label)])
x<-drop.tip(y,y$tip.label[grep("Caprimulgus_inornatus",y$tip.label)])
y<-drop.tip(x,x$tip.label[grep("Caprimulgus_celebensis",x$tip.label)])
x<-drop.tip(y,y$tip.label[grep("Macrodipteryx_longipennis",y$tip.label)])
y<-drop.tip(x,x$tip.label[grep("Macrodipteryx_vexillarius",x$tip.label)])
x<-drop.tip(y,y$tip.label[grep("Caprimulgus_climacurus",y$tip.label)])
y<-drop.tip(x,x$tip.label[grep("Caprimulgus_fossii",x$tip.label)])
x<-drop.tip(y,y$tip.label[grep("Caprimulgus_fraenatus",y$tip.label)])
y<-drop.tip(x,x$tip.label[grep("Caprimulgus_europaeus",x$tip.label)])
x<-drop.tip(y,y$tip.label[grep("Caprimulgus_rufigena",y$tip.label)])
y<-drop.tip(x,x$tip.label[grep("Caprimulgus_stellatus",x$tip.label)])
x<-drop.tip(y,y$tip.label[grep("Caprimulgus_batesi",y$tip.label)])
y<-drop.tip(x,x$tip.label[grep("Caprimulgus_cubanensis",x$tip.label)])
x<-drop.tip(y,y$tip.label[grep("Caprimulgus_sericocaudatus",y$tip.label)])
y<-drop.tip(x,x$tip.label[grep("Caprimulgus_macrurus",x$tip.label)])
x<-drop.tip(y,y$tip.label[grep("Caprimulgus_concretus",y$tip.label)])
y<-drop.tip(x,x$tip.label[grep("Caprimulgus_madagascariensis",x$tip.label)])
x<-drop.tip(y,y$tip.label[grep("Caprimulgus_poliocephalus",y$tip.label)])
y<-drop.tip(x,x$tip.label[grep("Caprimulgus_pectoralis",x$tip.label)])
x<-drop.tip(y,y$tip.label[grep("Caprimulgus_nigriscapularis",y$tip.label)])
y<-drop.tip(x,x$tip.label[grep("Caprimulgus_nubicus",x$tip.label)])
x<-drop.tip(y,y$tip.label[grep("Caprimulgus_affinis",y$tip.label)])
y<-drop.tip(x,x$tip.label[grep("Caprimulgus_mahrattensis",x$tip.label)])
x<-drop.tip(y,y$tip.label[grep("Caprimulgus_donaldsoni",y$tip.label)])
y<-drop.tip(x,x$tip.label[grep("Caprimulgus_solala",x$tip.label)])
x<-drop.tip(y,y$tip.label[grep("Caprimulgus_aegyptius",y$tip.label)])
y<-drop.tip(x,x$tip.label[grep("Caprimulgus_ruficollis",x$tip.label)])
x<-drop.tip(y,y$tip.label[grep("Podager_nacunda",y$tip.label)])
y<-drop.tip(x,x$tip.label[grep("Chordeiles_gundlachii",x$tip.label)])
x<-drop.tip(y,y$tip.label[grep("Chordeiles_pusillus",y$tip.label)])
y<-drop.tip(x,x$tip.label[grep("Chordeiles_minor",x$tip.label)])
x<-drop.tip(y,y$tip.label[grep("Chordeiles_acutipennis",y$tip.label)])
y<-drop.tip(x,x$tip.label[grep("Chordeiles_rupestris",x$tip.label)])
x<-drop.tip(y,y$tip.label[grep("Nyctiphrynus_mcleodii",y$tip.label)])
y<-drop.tip(x,x$tip.label[grep("Nyctiphrynus_yucatanicus",x$tip.label)])
x<-drop.tip(y,y$tip.label[grep("Nyctiphrynus_ocellatus",y$tip.label)])
y<-drop.tip(x,x$tip.label[grep("Nyctiphrynus_rosenbergi",x$tip.label)])
x<-drop.tip(y,y$tip.label[grep("Phalaenoptilus_nuttallii",y$tip.label)])
y<-drop.tip(x,x$tip.label[grep("Caprimulgus_ridgwayi",x$tip.label)])
x<-drop.tip(y,y$tip.label[grep("Caprimulgus_natalensis",y$tip.label)])
y<-drop.tip(x,x$tip.label[grep("Caprimulgus_clarus",x$tip.label)])
x<-drop.tip(y,y$tip.label[grep("Caprimulgus_vociferus",y$tip.label)])
y<-drop.tip(x,x$tip.label[grep("Caprimulgus_saturatus",x$tip.label)])
x<-drop.tip(y,y$tip.label[grep("Caprimulgus_salvini",y$tip.label)])
y<-drop.tip(x,x$tip.label[grep("Caprimulgus_carolinensis",x$tip.label)])
x<-drop.tip(y,y$tip.label[grep("Caprimulgus_rufus",y$tip.label)])
y<-drop.tip(x,x$tip.label[grep("Macropsalis_forcipata",x$tip.label)])
x<-drop.tip(y,y$tip.label[grep("Caprimulgus_ruwenzorii",y$tip.label)])
y<-drop.tip(x,x$tip.label[grep("Siphonorhis_brewsteri",x$tip.label)])
x<-drop.tip(y,y$tip.label[grep("Caprimulgus_whitelyi",y$tip.label)])
y<-drop.tip(x,x$tip.label[grep("Caprimulgus_ekmani",x$tip.label)])
x<-drop.tip(y,y$tip.label[grep("Uropsalis_segmentata",y$tip.label)])
y<-drop.tip(x,x$tip.label[grep("Uropsalis_lyra",x$tip.label)])
x<-drop.tip(y,y$tip.label[grep("Caprimulgus_cayennensis",y$tip.label)])
y<-drop.tip(x,x$tip.label[grep("Caprimulgus_meesi",x$tip.label)])
x<-drop.tip(y,y$tip.label[grep("Caprimulgus_centralasicus",y$tip.label)])
y<-drop.tip(x,x$tip.label[grep("Hydropsalis_climacocerca",x$tip.label)])
x<-drop.tip(y,y$tip.label[grep("Hydropsalis_torquata",y$tip.label)])
y<-drop.tip(x,x$tip.label[grep("Caprimulgus_maculicaudus",x$tip.label)])
x<-drop.tip(y,y$tip.label[grep("Caprimulgus_parvulus",y$tip.label)])
y<-drop.tip(x,x$tip.label[grep("Caprimulgus_longirostris",x$tip.label)])
x<-drop.tip(y,y$tip.label[grep("Eleothreptus_anomalus",y$tip.label)])
y<-drop.tip(x,x$tip.label[grep("Eleothreptus_candicans",x$tip.label)])
x<-drop.tip(y,y$tip.label[grep("Caprimulgus_nigrescens",y$tip.label)])
y<-drop.tip(x,x$tip.label[grep("Caprimulgus_badius",x$tip.label)])
x<-drop.tip(y,y$tip.label[grep("Nyctidromus_albicollis",y$tip.label)])
y<-drop.tip(x,x$tip.label[grep("Caprimulgus_anthonyi",x$tip.label)])
x<-drop.tip(y,y$tip.label[grep("Caprimulgus_maculosus",y$tip.label)])
y<-drop.tip(x,x$tip.label[grep("Nyctiprogne_vielliardi",x$tip.label)])
x<-drop.tip(y,y$tip.label[grep("Nyctiprogne_leucopyga",y$tip.label)])
y<-drop.tip(x,x$tip.label[grep("Caprimulgus_pulchellus",x$tip.label)])
x<-drop.tip(y,y$tip.label[grep("Caprimulgus_eximius",y$tip.label)])
y<-drop.tip(x,x$tip.label[grep("Lurocalis_semitorquatus",x$tip.label)])
x<-drop.tip(y,y$tip.label[grep("Lurocalis_rufiventris",y$tip.label)])
y<-drop.tip(x,x$tip.label[grep("Caprimulgus_asiaticus",x$tip.label)])
x<-drop.tip(y,y$tip.label[grep("Caprimulgus_enarratus",y$tip.label)])
y<-drop.tip(x,x$tip.label[grep("Eurostopodus_argus",x$tip.label)])
x<-drop.tip(y,y$tip.label[grep("Eurostopodus_mystacalis",y$tip.label)])
y<-drop.tip(x,x$tip.label[grep("Caprimulgus_heterurus",x$tip.label)])
x<-drop.tip(y,y$tip.label[grep("Caprimulgus_binotatus",y$tip.label)])
y<-drop.tip(x,x$tip.label[grep("Eurostopodus_diabolicus",x$tip.label)])
x<-drop.tip(y,y$tip.label[grep("Eurostopodus_archboldi",y$tip.label)])
y<-drop.tip(x,x$tip.label[grep("Eurostopodus_papuensis",x$tip.label)])
x<-drop.tip(y,y$tip.label[grep("Caprimulgus_noctitherus",y$tip.label)])
y<-drop.tip(x,x$tip.label[grep("Podargus_ocellatus",x$tip.label)])
x<-drop.tip(y,y$tip.label[grep("Podargus_papuensis",y$tip.label)])
y<-drop.tip(x,x$tip.label[grep("Podargus_strigoides",x$tip.label)])
x<-drop.tip(y,y$tip.label[grep("Rigidipenna_inexpectata",y$tip.label)])
y<-drop.tip(x,x$tip.label[grep("Batrachostomus_cornutus",x$tip.label)])
x<-drop.tip(y,y$tip.label[grep("Batrachostomus_affinis",y$tip.label)])
y<-drop.tip(x,x$tip.label[grep("Batrachostomus_poliolophus",x$tip.label)])
x<-drop.tip(y,y$tip.label[grep("Batrachostomus_moniliger",y$tip.label)])
y<-drop.tip(x,x$tip.label[grep("Batrachostomus_mixtus",x$tip.label)])
x<-drop.tip(y,y$tip.label[grep("Batrachostomus_hodgsoni",y$tip.label)])
y<-drop.tip(x,x$tip.label[grep("Batrachostomus_harterti",x$tip.label)])
x<-drop.tip(y,y$tip.label[grep("Batrachostomus_javensis",y$tip.label)])
y<-drop.tip(x,x$tip.label[grep("Batrachostomus_stellatus",x$tip.label)])
x<-drop.tip(y,y$tip.label[grep("Batrachostomus_septimus",y$tip.label)])
y<-drop.tip(x,x$tip.label[grep("Batrachostomus_auritus",x$tip.label)])
x<-drop.tip(y,y$tip.label[grep("Aegotheles_savesi",y$tip.label)])
y<-drop.tip(x,x$tip.label[grep("Aegotheles_wallacii",x$tip.label)])
x<-drop.tip(y,y$tip.label[grep("Aegotheles_archboldi",y$tip.label)])
y<-drop.tip(x,x$tip.label[grep("Aegotheles_albertisi",x$tip.label)])
x<-drop.tip(y,y$tip.label[grep("Aegotheles_crinifrons",y$tip.label)])
y<-drop.tip(x,x$tip.label[grep("Aegotheles_cristatus",x$tip.label)])
x<-drop.tip(y,y$tip.label[grep("Aegotheles_bennettii",y$tip.label)])
y<-drop.tip(x,x$tip.label[grep("Aegotheles_tatei",x$tip.label)])
x<-drop.tip(y,y$tip.label[grep("Aegotheles_insignis",y$tip.label)])
y<-drop.tip(x,x$tip.label[grep("Patagona_gigas",x$tip.label)])
x<-drop.tip(y,y$tip.label[grep("Heliomaster_longirostris",y$tip.label)])
y<-drop.tip(x,x$tip.label[grep("Heliomaster_furcifer",x$tip.label)])
x<-drop.tip(y,y$tip.label[grep("Heliomaster_constantii",y$tip.label)])
y<-drop.tip(x,x$tip.label[grep("Heliomaster_squamosus",x$tip.label)])
x<-drop.tip(y,y$tip.label[grep("Panterpe_insignis",y$tip.label)])
y<-drop.tip(x,x$tip.label[grep("Eugenes_fulgens",x$tip.label)])
x<-drop.tip(y,y$tip.label[grep("Lampornis_clemenciae",y$tip.label)])
y<-drop.tip(x,x$tip.label[grep("Lampornis_castaneoventris",x$tip.label)])
x<-drop.tip(y,y$tip.label[grep("Lampornis_calolaemus",y$tip.label)])
y<-drop.tip(x,x$tip.label[grep("Lampornis_viridipallens",x$tip.label)])
x<-drop.tip(y,y$tip.label[grep("Lampornis_sybillae",y$tip.label)])
y<-drop.tip(x,x$tip.label[grep("Lampornis_amethystinus",x$tip.label)])
x<-drop.tip(y,y$tip.label[grep("Lampornis_hemileucus",y$tip.label)])
y<-drop.tip(x,x$tip.label[grep("Lamprolaima_rhami",x$tip.label)])
x<-drop.tip(y,y$tip.label[grep("Thaumastura_cora",y$tip.label)])
y<-drop.tip(x,x$tip.label[grep("Myrmia_micrura",x$tip.label)])
x<-drop.tip(y,y$tip.label[grep("Calliphlox_mitchellii",y$tip.label)])
y<-drop.tip(x,x$tip.label[grep("Calliphlox_evelynae",x$tip.label)])
x<-drop.tip(y,y$tip.label[grep("Calliphlox_bryantae",y$tip.label)])
y<-drop.tip(x,x$tip.label[grep("Chaetocercus_astreans",x$tip.label)])
x<-drop.tip(y,y$tip.label[grep("Chaetocercus_berlepschi",y$tip.label)])
y<-drop.tip(x,x$tip.label[grep("Chaetocercus_bombus",x$tip.label)])
x<-drop.tip(y,y$tip.label[grep("Chaetocercus_mulsant",y$tip.label)])
y<-drop.tip(x,x$tip.label[grep("Chaetocercus_heliodor",x$tip.label)])
x<-drop.tip(y,y$tip.label[grep("Chaetocercus_jourdanii",y$tip.label)])
y<-drop.tip(x,x$tip.label[grep("Microstilbon_burmeisteri",x$tip.label)])
x<-drop.tip(y,y$tip.label[grep("Doricha_enicura",y$tip.label)])
y<-drop.tip(x,x$tip.label[grep("Doricha_eliza",x$tip.label)])
x<-drop.tip(y,y$tip.label[grep("Mellisuga_helenae",y$tip.label)])
y<-drop.tip(x,x$tip.label[grep("Mellisuga_minima",x$tip.label)])
x<-drop.tip(y,y$tip.label[grep("Eulidia_yarrellii",y$tip.label)])
y<-drop.tip(x,x$tip.label[grep("Rhodopis_vesper",x$tip.label)])
x<-drop.tip(y,y$tip.label[grep("Myrtis_fanny",y$tip.label)])
y<-drop.tip(x,x$tip.label[grep("Calliphlox_amethystina",x$tip.label)])
x<-drop.tip(y,y$tip.label[grep("Archilochus_alexandri",y$tip.label)])
y<-drop.tip(x,x$tip.label[grep("Archilochus_colubris",x$tip.label)])
x<-drop.tip(y,y$tip.label[grep("Calypte_costae",y$tip.label)])
y<-drop.tip(x,x$tip.label[grep("Calypte_anna",x$tip.label)])
x<-drop.tip(y,y$tip.label[grep("Selasphorus_scintilla",y$tip.label)])
y<-drop.tip(x,x$tip.label[grep("Selasphorus_sasin",x$tip.label)])
x<-drop.tip(y,y$tip.label[grep("Selasphorus_ardens",y$tip.label)])
y<-drop.tip(x,x$tip.label[grep("Stellula_calliope",x$tip.label)])
x<-drop.tip(y,y$tip.label[grep("Selasphorus_rufus",y$tip.label)])
y<-drop.tip(x,x$tip.label[grep("Selasphorus_flammula",x$tip.label)])
x<-drop.tip(y,y$tip.label[grep("Tilmatura_dupontii",y$tip.label)])
y<-drop.tip(x,x$tip.label[grep("Selasphorus_platycercus",x$tip.label)])
x<-drop.tip(y,y$tip.label[grep("Atthis_ellioti",y$tip.label)])
y<-drop.tip(x,x$tip.label[grep("Atthis_heloisa",x$tip.label)])
x<-drop.tip(y,y$tip.label[grep("Hylocharis_leucotis",y$tip.label)])
y<-drop.tip(x,x$tip.label[grep("Hylocharis_xantusii",x$tip.label)])
x<-drop.tip(y,y$tip.label[grep("Cynanthus_sordidus",y$tip.label)])
y<-drop.tip(x,x$tip.label[grep("Cynanthus_latirostris",x$tip.label)])
x<-drop.tip(y,y$tip.label[grep("Chlorostilbon_alice",y$tip.label)])
y<-drop.tip(x,x$tip.label[grep("Chlorostilbon_forficatus",x$tip.label)])
x<-drop.tip(y,y$tip.label[grep("Chlorostilbon_ricordii",y$tip.label)])
y<-drop.tip(x,x$tip.label[grep("Chlorostilbon_swainsonii",x$tip.label)])
x<-drop.tip(y,y$tip.label[grep("Chlorostilbon_mellisugus",y$tip.label)])
y<-drop.tip(x,x$tip.label[grep("Chlorostilbon_stenurus",x$tip.label)])
x<-drop.tip(y,y$tip.label[grep("Chlorostilbon_olivaresi",y$tip.label)])
y<-drop.tip(x,x$tip.label[grep("Chlorestes_notata",x$tip.label)])
x<-drop.tip(y,y$tip.label[grep("Chlorostilbon_lucidus",y$tip.label)])
y<-drop.tip(x,x$tip.label[grep("Chlorostilbon_melanorhynchus",x$tip.label)])
x<-drop.tip(y,y$tip.label[grep("Chlorostilbon_assimilis",y$tip.label)])
y<-drop.tip(x,x$tip.label[grep("Chlorostilbon_russatus",x$tip.label)])
x<-drop.tip(y,y$tip.label[grep("Chlorostilbon_auriceps",y$tip.label)])
y<-drop.tip(x,x$tip.label[grep("Chlorostilbon_poortmani",x$tip.label)])
x<-drop.tip(y,y$tip.label[grep("Chlorostilbon_canivetii",y$tip.label)])
y<-drop.tip(x,x$tip.label[grep("Chlorostilbon_maugaeus",x$tip.label)])
x<-drop.tip(y,y$tip.label[grep("Chlorostilbon_gibsoni",y$tip.label)])
y<-drop.tip(x,x$tip.label[grep("Hylocharis_humboldtii",x$tip.label)])
x<-drop.tip(y,y$tip.label[grep("Microchera_albocoronata",y$tip.label)])
y<-drop.tip(x,x$tip.label[grep("Abeillia_abeillei",x$tip.label)])
x<-drop.tip(y,y$tip.label[grep("Elvira_cupreiceps",y$tip.label)])
y<-drop.tip(x,x$tip.label[grep("Elvira_chionura",x$tip.label)])
x<-drop.tip(y,y$tip.label[grep("Eupherusa_poliocerca",y$tip.label)])
y<-drop.tip(x,x$tip.label[grep("Eupherusa_eximia",x$tip.label)])
x<-drop.tip(y,y$tip.label[grep("Eupherusa_nigriventris",y$tip.label)])
y<-drop.tip(x,x$tip.label[grep("Eupherusa_cyanophrys",x$tip.label)])
x<-drop.tip(y,y$tip.label[grep("Chalybura_urochrysia",y$tip.label)])
y<-drop.tip(x,x$tip.label[grep("Chalybura_buffonii",x$tip.label)])
x<-drop.tip(y,y$tip.label[grep("Thalurania_furcata",y$tip.label)])
y<-drop.tip(x,x$tip.label[grep("Thalurania_watertonii",x$tip.label)])
x<-drop.tip(y,y$tip.label[grep("Thalurania_ridgwayi",y$tip.label)])
y<-drop.tip(x,x$tip.label[grep("Thalurania_colombica",x$tip.label)])
x<-drop.tip(y,y$tip.label[grep("Thalurania_fannyi",y$tip.label)])
y<-drop.tip(x,x$tip.label[grep("Thalurania_glaucopis",x$tip.label)])
x<-drop.tip(y,y$tip.label[grep("Taphrospilus_hypostictus",y$tip.label)])
y<-drop.tip(x,x$tip.label[grep("Aphantochroa_cirrochloris",x$tip.label)])
x<-drop.tip(y,y$tip.label[grep("Eupetomena_macroura",y$tip.label)])
y<-drop.tip(x,x$tip.label[grep("Leucippus_baeri",x$tip.label)])
x<-drop.tip(y,y$tip.label[grep("Leucippus_fallax",y$tip.label)])
y<-drop.tip(x,x$tip.label[grep("Goethalsia_bella",x$tip.label)])
x<-drop.tip(y,y$tip.label[grep("Leucochloris_albicollis",y$tip.label)])
y<-drop.tip(x,x$tip.label[grep("Leucippus_chlorocercus",x$tip.label)])
x<-drop.tip(y,y$tip.label[grep("Amazilia_amazilia",y$tip.label)])
y<-drop.tip(x,x$tip.label[grep("Amazilia_cyanura",x$tip.label)])
x<-drop.tip(y,y$tip.label[grep("Amazilia_edward",y$tip.label)])
y<-drop.tip(x,x$tip.label[grep("Amazilia_franciae",x$tip.label)])
x<-drop.tip(y,y$tip.label[grep("Amazilia_leucogaster",y$tip.label)])
y<-drop.tip(x,x$tip.label[grep("Lepidopyga_lilliae",x$tip.label)])
x<-drop.tip(y,y$tip.label[grep("Lepidopyga_coeruleogularis",y$tip.label)])
y<-drop.tip(x,x$tip.label[grep("Lepidopyga_goudoti",x$tip.label)])
x<-drop.tip(y,y$tip.label[grep("Hylocharis_grayi",y$tip.label)])
y<-drop.tip(x,x$tip.label[grep("Cyanophaia_bicolor",x$tip.label)])
x<-drop.tip(y,y$tip.label[grep("Amazilia_versicolor",y$tip.label)])
y<-drop.tip(x,x$tip.label[grep("Chrysuronia_oenone",x$tip.label)])
x<-drop.tip(y,y$tip.label[grep("Amazilia_brevirostris",y$tip.label)])
y<-drop.tip(x,x$tip.label[grep("Amazilia_lactea",x$tip.label)])
x<-drop.tip(y,y$tip.label[grep("Amazilia_fimbriata",y$tip.label)])
y<-drop.tip(x,x$tip.label[grep("Amazilia_castaneiventris",x$tip.label)])
x<-drop.tip(y,y$tip.label[grep("Amazilia_viridicauda",y$tip.label)])
y<-drop.tip(x,x$tip.label[grep("Amazilia_chionogaster",x$tip.label)])
x<-drop.tip(y,y$tip.label[grep("Amazilia_violiceps",y$tip.label)])
y<-drop.tip(x,x$tip.label[grep("Hylocharis_chrysura",x$tip.label)])
x<-drop.tip(y,y$tip.label[grep("Trochilus_polytmus",y$tip.label)])
y<-drop.tip(x,x$tip.label[grep("Trochilus_scitulus",x$tip.label)])
x<-drop.tip(y,y$tip.label[grep("Hylocharis_sapphirina",y$tip.label)])
y<-drop.tip(x,x$tip.label[grep("Hylocharis_eliciae",x$tip.label)])
x<-drop.tip(y,y$tip.label[grep("Hylocharis_cyanus",y$tip.label)])
y<-drop.tip(x,x$tip.label[grep("Damophila_julie",x$tip.label)])
x<-drop.tip(y,y$tip.label[grep("Amazilia_boucardi",y$tip.label)])
y<-drop.tip(x,x$tip.label[grep("Amazilia_cyanocephala",x$tip.label)])
x<-drop.tip(y,y$tip.label[grep("Amazilia_decora",y$tip.label)])
y<-drop.tip(x,x$tip.label[grep("Amazilia_luciae",x$tip.label)])
x<-drop.tip(y,y$tip.label[grep("Amazilia_amabilis",y$tip.label)])
y<-drop.tip(x,x$tip.label[grep("Amazilia_rosenbergi",x$tip.label)])
x<-drop.tip(y,y$tip.label[grep("Amazilia_viridigaster",y$tip.label)])
y<-drop.tip(x,x$tip.label[grep("Hylonympha_macrocerca",x$tip.label)])
x<-drop.tip(y,y$tip.label[grep("Amazilia_saucerrottei",y$tip.label)])
y<-drop.tip(x,x$tip.label[grep("Sternoclyta_cyanopectus",x$tip.label)])
x<-drop.tip(y,y$tip.label[grep("Amazilia_tobaci",y$tip.label)])
y<-drop.tip(x,x$tip.label[grep("Amazilia_beryllina",x$tip.label)])
x<-drop.tip(y,y$tip.label[grep("Amazilia_tzacatl",y$tip.label)])
y<-drop.tip(x,x$tip.label[grep("Amazilia_cyanifrons",x$tip.label)])
x<-drop.tip(y,y$tip.label[grep("Amazilia_yucatanensis",y$tip.label)])
y<-drop.tip(x,x$tip.label[grep("Amazilia_candida",x$tip.label)])
x<-drop.tip(y,y$tip.label[grep("Amazilia_rutila",y$tip.label)])
y<-drop.tip(x,x$tip.label[grep("Goldmania_violiceps",x$tip.label)])
x<-drop.tip(y,y$tip.label[grep("Leucippus_taczanowskii",y$tip.label)])
y<-drop.tip(x,x$tip.label[grep("Amazilia_viridifrons",x$tip.label)])
x<-drop.tip(y,y$tip.label[grep("Phaeochroa_cuvierii",y$tip.label)])
y<-drop.tip(x,x$tip.label[grep("Klais_guimeti",x$tip.label)])
x<-drop.tip(y,y$tip.label[grep("Stephanoxis_lalandi",y$tip.label)])
y<-drop.tip(x,x$tip.label[grep("Anthocephala_floriceps",x$tip.label)])
x<-drop.tip(y,y$tip.label[grep("Orthorhyncus_cristatus",y$tip.label)])
y<-drop.tip(x,x$tip.label[grep("Campylopterus_rufus",x$tip.label)])
x<-drop.tip(y,y$tip.label[grep("Campylopterus_largipennis",y$tip.label)])
y<-drop.tip(x,x$tip.label[grep("Campylopterus_hemileucurus",x$tip.label)])
x<-drop.tip(y,y$tip.label[grep("Campylopterus_ensipennis",y$tip.label)])
y<-drop.tip(x,x$tip.label[grep("Campylopterus_curvipennis",x$tip.label)])
x<-drop.tip(y,y$tip.label[grep("Campylopterus_duidae",y$tip.label)])
y<-drop.tip(x,x$tip.label[grep("Campylopterus_phainopeplus",x$tip.label)])
x<-drop.tip(y,y$tip.label[grep("Campylopterus_villaviscensio",y$tip.label)])
y<-drop.tip(x,x$tip.label[grep("Campylopterus_excellens",x$tip.label)])
x<-drop.tip(y,y$tip.label[grep("Campylopterus_falcatus",y$tip.label)])
y<-drop.tip(x,x$tip.label[grep("Campylopterus_hyperythrus",x$tip.label)])
x<-drop.tip(y,y$tip.label[grep("Ramphomicron_microrhynchum",y$tip.label)])
y<-drop.tip(x,x$tip.label[grep("Ramphomicron_dorsale",x$tip.label)])
x<-drop.tip(y,y$tip.label[grep("Lesbia_nuna",y$tip.label)])
y<-drop.tip(x,x$tip.label[grep("Lesbia_victoriae",x$tip.label)])
x<-drop.tip(y,y$tip.label[grep("Sappho_sparganura",y$tip.label)])
y<-drop.tip(x,x$tip.label[grep("Polyonymus_caroli",x$tip.label)])
x<-drop.tip(y,y$tip.label[grep("Oreotrochilus_leucopleurus",y$tip.label)])
y<-drop.tip(x,x$tip.label[grep("Oreotrochilus_estella",x$tip.label)])
x<-drop.tip(y,y$tip.label[grep("Oreotrochilus_adela",y$tip.label)])
y<-drop.tip(x,x$tip.label[grep("Oreotrochilus_melanogaster",x$tip.label)])
x<-drop.tip(y,y$tip.label[grep("Oreotrochilus_chimborazo",y$tip.label)])
y<-drop.tip(x,x$tip.label[grep("Opisthoprora_euryptera",x$tip.label)])
x<-drop.tip(y,y$tip.label[grep("Metallura_odomae",y$tip.label)])
y<-drop.tip(x,x$tip.label[grep("Metallura_theresiae",x$tip.label)])
x<-drop.tip(y,y$tip.label[grep("Metallura_eupogon",y$tip.label)])
y<-drop.tip(x,x$tip.label[grep("Metallura_iracunda",x$tip.label)])
x<-drop.tip(y,y$tip.label[grep("Metallura_williami",y$tip.label)])
y<-drop.tip(x,x$tip.label[grep("Metallura_baroni",x$tip.label)])
x<-drop.tip(y,y$tip.label[grep("Metallura_aeneocauda",y$tip.label)])
y<-drop.tip(x,x$tip.label[grep("Metallura_phoebe",x$tip.label)])
x<-drop.tip(y,y$tip.label[grep("Metallura_tyrianthina",y$tip.label)])
y<-drop.tip(x,x$tip.label[grep("Chalcostigma_olivaceum",x$tip.label)])
x<-drop.tip(y,y$tip.label[grep("Oreonympha_nobilis",y$tip.label)])
y<-drop.tip(x,x$tip.label[grep("Chalcostigma_herrani",x$tip.label)])
x<-drop.tip(y,y$tip.label[grep("Chalcostigma_stanleyi",y$tip.label)])
y<-drop.tip(x,x$tip.label[grep("Oxypogon_guerinii",x$tip.label)])
x<-drop.tip(y,y$tip.label[grep("Chalcostigma_heteropogon",y$tip.label)])
y<-drop.tip(x,x$tip.label[grep("Chalcostigma_ruficeps",x$tip.label)])
x<-drop.tip(y,y$tip.label[grep("Aglaiocercus_kingi",y$tip.label)])
y<-drop.tip(x,x$tip.label[grep("Aglaiocercus_coelestis",x$tip.label)])
x<-drop.tip(y,y$tip.label[grep("Aglaiocercus_berlepschi",y$tip.label)])
y<-drop.tip(x,x$tip.label[grep("Taphrolesbia_griseiventris",x$tip.label)])
x<-drop.tip(y,y$tip.label[grep("Adelomyia_melanogenys",y$tip.label)])
y<-drop.tip(x,x$tip.label[grep("Heliangelus_amethysticollis",x$tip.label)])
x<-drop.tip(y,y$tip.label[grep("Heliangelus_viola",y$tip.label)])
y<-drop.tip(x,x$tip.label[grep("Heliangelus_micraster",x$tip.label)])
x<-drop.tip(y,y$tip.label[grep("Heliangelus_exortis",y$tip.label)])
y<-drop.tip(x,x$tip.label[grep("Heliangelus_mavors",x$tip.label)])
x<-drop.tip(y,y$tip.label[grep("Heliangelus_strophianus",y$tip.label)])
y<-drop.tip(x,x$tip.label[grep("Heliangelus_regalis",x$tip.label)])
x<-drop.tip(y,y$tip.label[grep("Phlogophilus_hemileucurus",y$tip.label)])
y<-drop.tip(x,x$tip.label[grep("Phlogophilus_harterti",x$tip.label)])
x<-drop.tip(y,y$tip.label[grep("Discosura_longicaudus",y$tip.label)])
y<-drop.tip(x,x$tip.label[grep("Discosura_letitiae",x$tip.label)])
x<-drop.tip(y,y$tip.label[grep("Discosura_conversii",y$tip.label)])
y<-drop.tip(x,x$tip.label[grep("Discosura_langsdorffi",x$tip.label)])
x<-drop.tip(y,y$tip.label[grep("Discosura_popelairii",y$tip.label)])
y<-drop.tip(x,x$tip.label[grep("Lophornis_pavoninus",x$tip.label)])
x<-drop.tip(y,y$tip.label[grep("Lophornis_chalybeus",y$tip.label)])
y<-drop.tip(x,x$tip.label[grep("Lophornis_gouldii",x$tip.label)])
x<-drop.tip(y,y$tip.label[grep("Lophornis_ornatus",y$tip.label)])
y<-drop.tip(x,x$tip.label[grep("Lophornis_delattrei",x$tip.label)])
x<-drop.tip(y,y$tip.label[grep("Lophornis_magnificus",y$tip.label)])
y<-drop.tip(x,x$tip.label[grep("Lophornis_brachylophus",x$tip.label)])
x<-drop.tip(y,y$tip.label[grep("Lophornis_helenae",y$tip.label)])
y<-drop.tip(x,x$tip.label[grep("Lophornis_adorabilis",x$tip.label)])
x<-drop.tip(y,y$tip.label[grep("Lophornis_stictolophus",y$tip.label)])
y<-drop.tip(x,x$tip.label[grep("Sephanoides_sephaniodes",x$tip.label)])
x<-drop.tip(y,y$tip.label[grep("Sephanoides_fernandensis",y$tip.label)])
y<-drop.tip(x,x$tip.label[grep("Urosticte_ruficrissa",x$tip.label)])
x<-drop.tip(y,y$tip.label[grep("Urosticte_benjamini",y$tip.label)])
y<-drop.tip(x,x$tip.label[grep("Ocreatus_underwoodii",x$tip.label)])
x<-drop.tip(y,y$tip.label[grep("Boissonneaua_jardini",y$tip.label)])
y<-drop.tip(x,x$tip.label[grep("Boissonneaua_flavescens",x$tip.label)])
x<-drop.tip(y,y$tip.label[grep("Boissonneaua_matthewsii",y$tip.label)])
y<-drop.tip(x,x$tip.label[grep("Pterophanes_cyanopterus",x$tip.label)])
x<-drop.tip(y,y$tip.label[grep("Ensifera_ensifera",y$tip.label)])
y<-drop.tip(x,x$tip.label[grep("Clytolaema_rubricauda",x$tip.label)])
x<-drop.tip(y,y$tip.label[grep("Urochroa_bougueri",y$tip.label)])
y<-drop.tip(x,x$tip.label[grep("Heliodoxa_xanthogonys",x$tip.label)])
x<-drop.tip(y,y$tip.label[grep("Heliodoxa_branickii",y$tip.label)])
y<-drop.tip(x,x$tip.label[grep("Heliodoxa_gularis",x$tip.label)])
x<-drop.tip(y,y$tip.label[grep("Heliodoxa_aurescens",y$tip.label)])
y<-drop.tip(x,x$tip.label[grep("Heliodoxa_leadbeateri",x$tip.label)])
x<-drop.tip(y,y$tip.label[grep("Heliodoxa_jacula",y$tip.label)])
y<-drop.tip(x,x$tip.label[grep("Heliodoxa_imperatrix",x$tip.label)])
x<-drop.tip(y,y$tip.label[grep("Heliodoxa_rubinoides",y$tip.label)])
y<-drop.tip(x,x$tip.label[grep("Heliodoxa_schreibersii",x$tip.label)])
x<-drop.tip(y,y$tip.label[grep("Eriocnemis_luciani",y$tip.label)])
y<-drop.tip(x,x$tip.label[grep("Eriocnemis_cupreoventris",x$tip.label)])
x<-drop.tip(y,y$tip.label[grep("Eriocnemis_mosquera",y$tip.label)])
y<-drop.tip(x,x$tip.label[grep("Eriocnemis_vestita",x$tip.label)])
x<-drop.tip(y,y$tip.label[grep("Eriocnemis_nigrivestis",y$tip.label)])
y<-drop.tip(x,x$tip.label[grep("Eriocnemis_godini",x$tip.label)])
x<-drop.tip(y,y$tip.label[grep("Eriocnemis_isabellae",y$tip.label)])
y<-drop.tip(x,x$tip.label[grep("Eriocnemis_derbyi",x$tip.label)])
x<-drop.tip(y,y$tip.label[grep("Eriocnemis_mirabilis",y$tip.label)])
y<-drop.tip(x,x$tip.label[grep("Eriocnemis_glaucopoides",x$tip.label)])
x<-drop.tip(y,y$tip.label[grep("Eriocnemis_alinae",y$tip.label)])
y<-drop.tip(x,x$tip.label[grep("Haplophaedia_aureliae",x$tip.label)])
x<-drop.tip(y,y$tip.label[grep("Haplophaedia_lugens",y$tip.label)])
y<-drop.tip(x,x$tip.label[grep("Haplophaedia_assimilis",x$tip.label)])
x<-drop.tip(y,y$tip.label[grep("Coeligena_torquata",y$tip.label)])
y<-drop.tip(x,x$tip.label[grep("Coeligena_violifer",x$tip.label)])
x<-drop.tip(y,y$tip.label[grep("Coeligena_iris",y$tip.label)])
y<-drop.tip(x,x$tip.label[grep("Coeligena_lutetiae",x$tip.label)])
x<-drop.tip(y,y$tip.label[grep("Coeligena_orina",y$tip.label)])
y<-drop.tip(x,x$tip.label[grep("Coeligena_bonapartei",x$tip.label)])
x<-drop.tip(y,y$tip.label[grep("Coeligena_helianthea",y$tip.label)])
y<-drop.tip(x,x$tip.label[grep("Coeligena_phalerata",x$tip.label)])
x<-drop.tip(y,y$tip.label[grep("Coeligena_coeligena",y$tip.label)])
y<-drop.tip(x,x$tip.label[grep("Coeligena_prunellei",x$tip.label)])
x<-drop.tip(y,y$tip.label[grep("Coeligena_wilsoni",y$tip.label)])
y<-drop.tip(x,x$tip.label[grep("Lafresnaya_lafresnayi",x$tip.label)])
x<-drop.tip(y,y$tip.label[grep("Loddigesia_mirabilis",y$tip.label)])
y<-drop.tip(x,x$tip.label[grep("Aglaeactis_cupripennis",x$tip.label)])
x<-drop.tip(y,y$tip.label[grep("Aglaeactis_castelnaudii",y$tip.label)])
y<-drop.tip(x,x$tip.label[grep("Aglaeactis_pamela",x$tip.label)])
x<-drop.tip(y,y$tip.label[grep("Aglaeactis_aliciae",y$tip.label)])
y<-drop.tip(x,x$tip.label[grep("Chrysolampis_mosquitus",x$tip.label)])
x<-drop.tip(y,y$tip.label[grep("Anthracothorax_dominicus",y$tip.label)])
y<-drop.tip(x,x$tip.label[grep("Anthracothorax_viridis",x$tip.label)])
x<-drop.tip(y,y$tip.label[grep("Eulampis_holosericeus",y$tip.label)])
y<-drop.tip(x,x$tip.label[grep("Eulampis_jugularis",x$tip.label)])
x<-drop.tip(y,y$tip.label[grep("Augastes_lumachella",y$tip.label)])
y<-drop.tip(x,x$tip.label[grep("Augastes_scutatus",x$tip.label)])
x<-drop.tip(y,y$tip.label[grep("Anthracothorax_prevostii",y$tip.label)])
y<-drop.tip(x,x$tip.label[grep("Anthracothorax_veraguensis",x$tip.label)])
x<-drop.tip(y,y$tip.label[grep("Anthracothorax_viridigula",y$tip.label)])
y<-drop.tip(x,x$tip.label[grep("Anthracothorax_nigricollis",x$tip.label)])
x<-drop.tip(y,y$tip.label[grep("Anthracothorax_mango",y$tip.label)])
y<-drop.tip(x,x$tip.label[grep("Avocettula_recurvirostris",x$tip.label)])
x<-drop.tip(y,y$tip.label[grep("Polytmus_milleri",y$tip.label)])
y<-drop.tip(x,x$tip.label[grep("Polytmus_guainumbi",x$tip.label)])
x<-drop.tip(y,y$tip.label[grep("Polytmus_theresiae",y$tip.label)])
y<-drop.tip(x,x$tip.label[grep("Heliothryx_barroti",x$tip.label)])
x<-drop.tip(y,y$tip.label[grep("Heliothryx_auritus",y$tip.label)])
y<-drop.tip(x,x$tip.label[grep("Heliactin_bilophus",x$tip.label)])
x<-drop.tip(y,y$tip.label[grep("Calothorax_pulcher",y$tip.label)])
y<-drop.tip(x,x$tip.label[grep("Calothorax_lucifer",x$tip.label)])
x<-drop.tip(y,y$tip.label[grep("Androdon_aequatorialis",y$tip.label)])
y<-drop.tip(x,x$tip.label[grep("Colibri_thalassinus",x$tip.label)])
x<-drop.tip(y,y$tip.label[grep("Colibri_delphinae",y$tip.label)])
y<-drop.tip(x,x$tip.label[grep("Colibri_coruscans",x$tip.label)])
x<-drop.tip(y,y$tip.label[grep("Colibri_serrirostris",y$tip.label)])
y<-drop.tip(x,x$tip.label[grep("Schistes_geoffroyi",x$tip.label)])
x<-drop.tip(y,y$tip.label[grep("Doryfera_johannae",y$tip.label)])
y<-drop.tip(x,x$tip.label[grep("Doryfera_ludovicae",x$tip.label)])
x<-drop.tip(y,y$tip.label[grep("Topaza_pyra",y$tip.label)])
y<-drop.tip(x,x$tip.label[grep("Topaza_pella",x$tip.label)])
x<-drop.tip(y,y$tip.label[grep("Florisuga_fusca",y$tip.label)])
y<-drop.tip(x,x$tip.label[grep("Florisuga_mellivora",x$tip.label)])
x<-drop.tip(y,y$tip.label[grep("Eutoxeres_condamini",y$tip.label)])
y<-drop.tip(x,x$tip.label[grep("Eutoxeres_aquila",x$tip.label)])
x<-drop.tip(y,y$tip.label[grep("Glaucis_dohrnii",y$tip.label)])
y<-drop.tip(x,x$tip.label[grep("Glaucis_hirsutus",x$tip.label)])
x<-drop.tip(y,y$tip.label[grep("Ramphodon_naevius",y$tip.label)])
y<-drop.tip(x,x$tip.label[grep("Glaucis_aeneus",x$tip.label)])
x<-drop.tip(y,y$tip.label[grep("Anopetia_gounellei",y$tip.label)])
y<-drop.tip(x,x$tip.label[grep("Threnetes_niger",x$tip.label)])
x<-drop.tip(y,y$tip.label[grep("Threnetes_leucurus",y$tip.label)])
y<-drop.tip(x,x$tip.label[grep("Threnetes_ruckeri",x$tip.label)])
x<-drop.tip(y,y$tip.label[grep("Phaethornis_syrmatophorus",y$tip.label)])
y<-drop.tip(x,x$tip.label[grep("Phaethornis_longirostris",x$tip.label)])
x<-drop.tip(y,y$tip.label[grep("Phaethornis_guy",y$tip.label)])
y<-drop.tip(x,x$tip.label[grep("Phaethornis_yaruqui",x$tip.label)])
x<-drop.tip(y,y$tip.label[grep("Phaethornis_malaris",y$tip.label)])
y<-drop.tip(x,x$tip.label[grep("Phaethornis_rupurumii",x$tip.label)])
x<-drop.tip(y,y$tip.label[grep("Phaethornis_superciliosus",y$tip.label)])
y<-drop.tip(x,x$tip.label[grep("Phaethornis_anthophilus",x$tip.label)])
x<-drop.tip(y,y$tip.label[grep("Phaethornis_griseogularis",y$tip.label)])
y<-drop.tip(x,x$tip.label[grep("Phaethornis_striigularis",x$tip.label)])
x<-drop.tip(y,y$tip.label[grep("Phaethornis_idaliae",y$tip.label)])
y<-drop.tip(x,x$tip.label[grep("Phaethornis_atrimentalis",x$tip.label)])
x<-drop.tip(y,y$tip.label[grep("Phaethornis_ruber",y$tip.label)])
y<-drop.tip(x,x$tip.label[grep("Phaethornis_longuemareus",x$tip.label)])
x<-drop.tip(y,y$tip.label[grep("Phaethornis_stuarti",y$tip.label)])
y<-drop.tip(x,x$tip.label[grep("Phaethornis_squalidus",x$tip.label)])
x<-drop.tip(y,y$tip.label[grep("Phaethornis_subochraceus",y$tip.label)])
y<-drop.tip(x,x$tip.label[grep("Phaethornis_eurynome",x$tip.label)])
x<-drop.tip(y,y$tip.label[grep("Phaethornis_nattereri",y$tip.label)])
y<-drop.tip(x,x$tip.label[grep("Phaethornis_augusti",x$tip.label)])
x<-drop.tip(y,y$tip.label[grep("Phaethornis_pretrei",y$tip.label)])
y<-drop.tip(x,x$tip.label[grep("Phaethornis_bourcieri",x$tip.label)])
x<-drop.tip(y,y$tip.label[grep("Phaethornis_hispidus",y$tip.label)])
y<-drop.tip(x,x$tip.label[grep("Phaethornis_philippii",x$tip.label)])
x<-drop.tip(y,y$tip.label[grep("Phaethornis_koepckeae",y$tip.label)])
y<-drop.tip(x,x$tip.label[grep("Hirundapus_cochinchinensis",x$tip.label)])
x<-drop.tip(y,y$tip.label[grep("Hirundapus_giganteus",y$tip.label)])
y<-drop.tip(x,x$tip.label[grep("Hirundapus_celebensis",x$tip.label)])
x<-drop.tip(y,y$tip.label[grep("Hirundapus_caudacutus",y$tip.label)])
y<-drop.tip(x,x$tip.label[grep("Collocalia_palawanensis",x$tip.label)])
x<-drop.tip(y,y$tip.label[grep("Hydrochous_gigas",y$tip.label)])
y<-drop.tip(x,x$tip.label[grep("Collocalia_papuensis",x$tip.label)])
x<-drop.tip(y,y$tip.label[grep("Collocalia_whiteheadi",y$tip.label)])
y<-drop.tip(x,x$tip.label[grep("Collocalia_infuscata",x$tip.label)])
x<-drop.tip(y,y$tip.label[grep("Collocalia_terraereginae",y$tip.label)])
y<-drop.tip(x,x$tip.label[grep("Collocalia_amelis",x$tip.label)])
x<-drop.tip(y,y$tip.label[grep("Collocalia_brevirostris",y$tip.label)])
y<-drop.tip(x,x$tip.label[grep("Collocalia_maxima",x$tip.label)])
x<-drop.tip(y,y$tip.label[grep("Collocalia_spodiopygia",y$tip.label)])
y<-drop.tip(x,x$tip.label[grep("Collocalia_francica",x$tip.label)])
x<-drop.tip(y,y$tip.label[grep("Collocalia_elaphra",y$tip.label)])
y<-drop.tip(x,x$tip.label[grep("Collocalia_germani",x$tip.label)])
x<-drop.tip(y,y$tip.label[grep("Collocalia_nuditarsus",y$tip.label)])
y<-drop.tip(x,x$tip.label[grep("Collocalia_rogersi",x$tip.label)])
x<-drop.tip(y,y$tip.label[grep("Collocalia_fuciphaga",y$tip.label)])
y<-drop.tip(x,x$tip.label[grep("Collocalia_hirundinacea",x$tip.label)])
x<-drop.tip(y,y$tip.label[grep("Collocalia_salangana",y$tip.label)])
y<-drop.tip(x,x$tip.label[grep("Collocalia_orientalis",x$tip.label)])
x<-drop.tip(y,y$tip.label[grep("Collocalia_sawtelli",y$tip.label)])
y<-drop.tip(x,x$tip.label[grep("Collocalia_bartschi",x$tip.label)])
x<-drop.tip(y,y$tip.label[grep("Collocalia_vanikorensis",y$tip.label)])
y<-drop.tip(x,x$tip.label[grep("Collocalia_mearnsi",x$tip.label)])
x<-drop.tip(y,y$tip.label[grep("Collocalia_vulcanorum",y$tip.label)])
y<-drop.tip(x,x$tip.label[grep("Schoutedenapus_schoutedeni",x$tip.label)])
x<-drop.tip(y,y$tip.label[grep("Schoutedenapus_myoptilus",y$tip.label)])
y<-drop.tip(x,x$tip.label[grep("Collocalia_esculenta",x$tip.label)])
x<-drop.tip(y,y$tip.label[grep("Collocalia_leucophaea",y$tip.label)])
y<-drop.tip(x,x$tip.label[grep("Collocalia_pelewensis",x$tip.label)])
x<-drop.tip(y,y$tip.label[grep("Collocalia_unicolor",y$tip.label)])
y<-drop.tip(x,x$tip.label[grep("Collocalia_ocista",x$tip.label)])
x<-drop.tip(y,y$tip.label[grep("Collocalia_inquieta",y$tip.label)])
y<-drop.tip(x,x$tip.label[grep("Collocalia_linchi",x$tip.label)])
x<-drop.tip(y,y$tip.label[grep("Collocalia_troglodytes",y$tip.label)])
y<-drop.tip(x,x$tip.label[grep("Panyptila_cayennensis",x$tip.label)])
x<-drop.tip(y,y$tip.label[grep("Panyptila_sanctihieronymi",y$tip.label)])
y<-drop.tip(x,x$tip.label[grep("Tachymarptis_melba",x$tip.label)])
x<-drop.tip(y,y$tip.label[grep("Tachymarptis_aequatorialis",y$tip.label)])
y<-drop.tip(x,x$tip.label[grep("Apus_acuticauda",x$tip.label)])
x<-drop.tip(y,y$tip.label[grep("Apus_bradfieldi",y$tip.label)])
y<-drop.tip(x,x$tip.label[grep("Apus_pallidus",x$tip.label)])
x<-drop.tip(y,y$tip.label[grep("Apus_apus",y$tip.label)])
y<-drop.tip(x,x$tip.label[grep("Apus_toulsoni",x$tip.label)])
x<-drop.tip(y,y$tip.label[grep("Apus_horus",y$tip.label)])
y<-drop.tip(x,x$tip.label[grep("Apus_unicolor",x$tip.label)])
x<-drop.tip(y,y$tip.label[grep("Apus_sladeniae",y$tip.label)])
y<-drop.tip(x,x$tip.label[grep("Apus_berliozi",x$tip.label)])
x<-drop.tip(y,y$tip.label[grep("Apus_balstoni",y$tip.label)])
y<-drop.tip(x,x$tip.label[grep("Apus_affinis",x$tip.label)])
x<-drop.tip(y,y$tip.label[grep("Apus_nipalensis",y$tip.label)])
y<-drop.tip(x,x$tip.label[grep("Apus_barbatus",x$tip.label)])
x<-drop.tip(y,y$tip.label[grep("Apus_pacificus",y$tip.label)])
y<-drop.tip(x,x$tip.label[grep("Apus_niansae",x$tip.label)])
x<-drop.tip(y,y$tip.label[grep("Apus_caffer",y$tip.label)])
y<-drop.tip(x,x$tip.label[grep("Apus_alexandri",x$tip.label)])
x<-drop.tip(y,y$tip.label[grep("Apus_batesi",y$tip.label)])
y<-drop.tip(x,x$tip.label[grep("Cypsiurus_parvus",x$tip.label)])
x<-drop.tip(y,y$tip.label[grep("Cypsiurus_balasiensis",y$tip.label)])
y<-drop.tip(x,x$tip.label[grep("Aeronautes_saxatalis",x$tip.label)])
x<-drop.tip(y,y$tip.label[grep("Aeronautes_montivagus",y$tip.label)])
y<-drop.tip(x,x$tip.label[grep("Aeronautes_andecolus",x$tip.label)])
x<-drop.tip(y,y$tip.label[grep("Tachornis_phoenicobia",y$tip.label)])
y<-drop.tip(x,x$tip.label[grep("Tachornis_furcata",x$tip.label)])
x<-drop.tip(y,y$tip.label[grep("Tachornis_squamata",y$tip.label)])
y<-drop.tip(x,x$tip.label[grep("Rhaphidura_leucopygialis",x$tip.label)])
x<-drop.tip(y,y$tip.label[grep("Rhaphidura_sabini",y$tip.label)])
y<-drop.tip(x,x$tip.label[grep("Telacanthura_ussheri",x$tip.label)])
x<-drop.tip(y,y$tip.label[grep("Telacanthura_melanopygia",y$tip.label)])
y<-drop.tip(x,x$tip.label[grep("Mearnsia_novaeguineae",x$tip.label)])
x<-drop.tip(y,y$tip.label[grep("Mearnsia_picina",y$tip.label)])
y<-drop.tip(x,x$tip.label[grep("Chaetura_fumosa",x$tip.label)])
x<-drop.tip(y,y$tip.label[grep("Chaetura_meridionalis",y$tip.label)])
y<-drop.tip(x,x$tip.label[grep("Chaetura_spinicaudus",x$tip.label)])
x<-drop.tip(y,y$tip.label[grep("Chaetura_cinereiventris",y$tip.label)])
y<-drop.tip(x,x$tip.label[grep("Chaetura_egregia",x$tip.label)])
x<-drop.tip(y,y$tip.label[grep("Chaetura_martinica",y$tip.label)])
y<-drop.tip(x,x$tip.label[grep("Chaetura_pelagica",x$tip.label)])
x<-drop.tip(y,y$tip.label[grep("Chaetura_brachyura",y$tip.label)])
y<-drop.tip(x,x$tip.label[grep("Chaetura_vauxi",x$tip.label)])
x<-drop.tip(y,y$tip.label[grep("Chaetura_viridipennis",y$tip.label)])
y<-drop.tip(x,x$tip.label[grep("Chaetura_chapmani",x$tip.label)])
x<-drop.tip(y,y$tip.label[grep("Neafrapus_boehmi",y$tip.label)])
y<-drop.tip(x,x$tip.label[grep("Neafrapus_cassini",x$tip.label)])
x<-drop.tip(y,y$tip.label[grep("Zoonavena_sylvatica",y$tip.label)])
y<-drop.tip(x,x$tip.label[grep("Zoonavena_grandidieri",x$tip.label)])
x<-drop.tip(y,y$tip.label[grep("Zoonavena_thomensis",y$tip.label)])
y<-drop.tip(x,x$tip.label[grep("Streptoprocne_phelpsi",x$tip.label)])
x<-drop.tip(y,y$tip.label[grep("Streptoprocne_rutila",y$tip.label)])
y<-drop.tip(x,x$tip.label[grep("Streptoprocne_semicollaris",x$tip.label)])
x<-drop.tip(y,y$tip.label[grep("Streptoprocne_zonaris",y$tip.label)])
y<-drop.tip(x,x$tip.label[grep("Streptoprocne_biscutata",x$tip.label)])
x<-drop.tip(y,y$tip.label[grep("Cypseloides_senex",y$tip.label)])
y<-drop.tip(x,x$tip.label[grep("Cypseloides_niger",x$tip.label)])
x<-drop.tip(y,y$tip.label[grep("Cypseloides_lemosi",y$tip.label)])
y<-drop.tip(x,x$tip.label[grep("Cypseloides_storeri",x$tip.label)])
x<-drop.tip(y,y$tip.label[grep("Cypseloides_fumigatus",y$tip.label)])
y<-drop.tip(x,x$tip.label[grep("Cypseloides_rothschildi",x$tip.label)])
x<-drop.tip(y,y$tip.label[grep("Cypseloides_cherriei",y$tip.label)])
y<-drop.tip(x,x$tip.label[grep("Cypseloides_cryptus",x$tip.label)])
x<-drop.tip(y,y$tip.label[grep("Hemiprocne_mystacea",y$tip.label)])
y<-drop.tip(x,x$tip.label[grep("Hemiprocne_longipennis",x$tip.label)])
x<-drop.tip(y,y$tip.label[grep("Hemiprocne_comata",y$tip.label)])
y<-drop.tip(x,x$tip.label[grep("Hemiprocne_coronata",x$tip.label)])
x<-drop.tip(y,y$tip.label[grep("Steatornis_caripensis",y$tip.label)])
y<-drop.tip(x,x$tip.label[grep("Turnix_melanogaster",x$tip.label)])
x<-drop.tip(y,y$tip.label[grep("Turnix_sylvaticus",y$tip.label)])
y<-drop.tip(x,x$tip.label[grep("Turnix_everetti",x$tip.label)])
x<-drop.tip(y,y$tip.label[grep("Turnix_hottentottus",y$tip.label)])
y<-drop.tip(x,x$tip.label[grep("Turnix_varius",x$tip.label)])
x<-drop.tip(y,y$tip.label[grep("Turnix_pyrrhothorax",y$tip.label)])
y<-drop.tip(x,x$tip.label[grep("Turnix_worcesteri",x$tip.label)])
x<-drop.tip(y,y$tip.label[grep("Turnix_olivii",y$tip.label)])
y<-drop.tip(x,x$tip.label[grep("Turnix_nigricollis",x$tip.label)])
x<-drop.tip(y,y$tip.label[grep("Turnix_ocellatus",y$tip.label)])
y<-drop.tip(x,x$tip.label[grep("Turnix_velox",x$tip.label)])
x<-drop.tip(y,y$tip.label[grep("Turnix_castanotus",y$tip.label)])
y<-drop.tip(x,x$tip.label[grep("Turnix_suscitator",x$tip.label)])
x<-drop.tip(y,y$tip.label[grep("Turnix_tanki",y$tip.label)])
y<-drop.tip(x,x$tip.label[grep("Turnix_maculosus",x$tip.label)])
x<-drop.tip(y,y$tip.label[grep("Ortyxelos_meiffrenii",y$tip.label)])
y<-drop.tip(x,x$tip.label[grep("Sterna_superciliaris",x$tip.label)])
x<-drop.tip(y,y$tip.label[grep("Sterna_antillarum",y$tip.label)])
y<-drop.tip(x,x$tip.label[grep("Sterna_albifrons",x$tip.label)])
x<-drop.tip(y,y$tip.label[grep("Sterna_nereis",y$tip.label)])
y<-drop.tip(x,x$tip.label[grep("Phaetusa_simplex",x$tip.label)])
x<-drop.tip(y,y$tip.label[grep("Sterna_saundersi",y$tip.label)])
y<-drop.tip(x,x$tip.label[grep("Sterna_lorata",x$tip.label)])
x<-drop.tip(y,y$tip.label[grep("Sterna_hirundinacea",y$tip.label)])
y<-drop.tip(x,x$tip.label[grep("Sterna_vittata",x$tip.label)])
x<-drop.tip(y,y$tip.label[grep("Sterna_paradisaea",y$tip.label)])
y<-drop.tip(x,x$tip.label[grep("Sterna_hirundo",x$tip.label)])
x<-drop.tip(y,y$tip.label[grep("Sterna_bernsteini",y$tip.label)])
y<-drop.tip(x,x$tip.label[grep("Sterna_striata",x$tip.label)])
x<-drop.tip(y,y$tip.label[grep("Sterna_dougallii",y$tip.label)])
y<-drop.tip(x,x$tip.label[grep("Sterna_sumatrana",x$tip.label)])
x<-drop.tip(y,y$tip.label[grep("Sterna_bengalensis",y$tip.label)])
y<-drop.tip(x,x$tip.label[grep("Sterna_maxima",x$tip.label)])
x<-drop.tip(y,y$tip.label[grep("Sterna_bergii",y$tip.label)])
y<-drop.tip(x,x$tip.label[grep("Sterna_sandvicensis",x$tip.label)])
x<-drop.tip(y,y$tip.label[grep("Sterna_elegans",y$tip.label)])
y<-drop.tip(x,x$tip.label[grep("Sterna_forsteri",x$tip.label)])
x<-drop.tip(y,y$tip.label[grep("Sterna_trudeaui",y$tip.label)])
y<-drop.tip(x,x$tip.label[grep("Sterna_repressa",x$tip.label)])
x<-drop.tip(y,y$tip.label[grep("Chlidonias_hybrida",y$tip.label)])
y<-drop.tip(x,x$tip.label[grep("Chlidonias_niger",x$tip.label)])
x<-drop.tip(y,y$tip.label[grep("Chlidonias_leucopterus",y$tip.label)])
y<-drop.tip(x,x$tip.label[grep("Sterna_albostriata",x$tip.label)])
x<-drop.tip(y,y$tip.label[grep("Sterna_virgata",y$tip.label)])
y<-drop.tip(x,x$tip.label[grep("Sterna_aurantia",x$tip.label)])
x<-drop.tip(y,y$tip.label[grep("Larosterna_inca",y$tip.label)])
y<-drop.tip(x,x$tip.label[grep("Sterna_caspia",x$tip.label)])
x<-drop.tip(y,y$tip.label[grep("Sterna_nilotica",y$tip.label)])
y<-drop.tip(x,x$tip.label[grep("Sterna_acuticauda",x$tip.label)])
x<-drop.tip(y,y$tip.label[grep("Sterna_aleutica",y$tip.label)])
y<-drop.tip(x,x$tip.label[grep("Sterna_balaenarum",x$tip.label)])
x<-drop.tip(y,y$tip.label[grep("Sterna_anaethetus",y$tip.label)])
y<-drop.tip(x,x$tip.label[grep("Sterna_lunata",x$tip.label)])
x<-drop.tip(y,y$tip.label[grep("Sterna_fuscata",y$tip.label)])
y<-drop.tip(x,x$tip.label[grep("Gygis_microrhyncha",x$tip.label)])
x<-drop.tip(y,y$tip.label[grep("Gygis_alba",y$tip.label)])
y<-drop.tip(x,x$tip.label[grep("Anous_minutus",x$tip.label)])
x<-drop.tip(y,y$tip.label[grep("Anous_stolidus",y$tip.label)])
y<-drop.tip(x,x$tip.label[grep("Anous_tenuirostris",x$tip.label)])
x<-drop.tip(y,y$tip.label[grep("Rynchops_albicollis",y$tip.label)])
y<-drop.tip(x,x$tip.label[grep("Rynchops_flavirostris",x$tip.label)])
x<-drop.tip(y,y$tip.label[grep("Rynchops_niger",y$tip.label)])
y<-drop.tip(x,x$tip.label[grep("Procelsterna_albivitta",x$tip.label)])
x<-drop.tip(y,y$tip.label[grep("Procelsterna_cerulea",y$tip.label)])
y<-drop.tip(x,x$tip.label[grep("Larus_philadelphia",x$tip.label)])
x<-drop.tip(y,y$tip.label[grep("Larus_genei",y$tip.label)])
y<-drop.tip(x,x$tip.label[grep("Larus_cirrocephalus",x$tip.label)])
x<-drop.tip(y,y$tip.label[grep("Larus_hartlaubii",y$tip.label)])
y<-drop.tip(x,x$tip.label[grep("Larus_scopulinus",x$tip.label)])
x<-drop.tip(y,y$tip.label[grep("Larus_brunnicephalus",y$tip.label)])
y<-drop.tip(x,x$tip.label[grep("Larus_ridibundus",x$tip.label)])
x<-drop.tip(y,y$tip.label[grep("Larus_maculipennis",y$tip.label)])
y<-drop.tip(x,x$tip.label[grep("Larus_serranus",x$tip.label)])
x<-drop.tip(y,y$tip.label[grep("Larus_bulleri",y$tip.label)])
y<-drop.tip(x,x$tip.label[grep("Larus_novaehollandiae",x$tip.label)])
x<-drop.tip(y,y$tip.label[grep("Leucophaeus_scoresbii",y$tip.label)])
y<-drop.tip(x,x$tip.label[grep("Larus_modestus",x$tip.label)])
x<-drop.tip(y,y$tip.label[grep("Larus_pipixcan",y$tip.label)])
y<-drop.tip(x,x$tip.label[grep("Larus_atricilla",x$tip.label)])
x<-drop.tip(y,y$tip.label[grep("Larus_fuliginosus",y$tip.label)])
y<-drop.tip(x,x$tip.label[grep("Larus_canus",x$tip.label)])
x<-drop.tip(y,y$tip.label[grep("Larus_armenicus",y$tip.label)])
y<-drop.tip(x,x$tip.label[grep("Larus_michahellis",x$tip.label)])
x<-drop.tip(y,y$tip.label[grep("Larus_marinus",y$tip.label)])
y<-drop.tip(x,x$tip.label[grep("Larus_argentatus",x$tip.label)])
x<-drop.tip(y,y$tip.label[grep("Larus_hyperboreus",y$tip.label)])
y<-drop.tip(x,x$tip.label[grep("Larus_dominicanus",x$tip.label)])
x<-drop.tip(y,y$tip.label[grep("Larus_californicus",y$tip.label)])
y<-drop.tip(x,x$tip.label[grep("Larus_schistisagus",x$tip.label)])
x<-drop.tip(y,y$tip.label[grep("Larus_glaucoides",y$tip.label)])
y<-drop.tip(x,x$tip.label[grep("Larus_cachinnans",x$tip.label)])
x<-drop.tip(y,y$tip.label[grep("Larus_glaucescens",y$tip.label)])
y<-drop.tip(x,x$tip.label[grep("Larus_thayeri",x$tip.label)])
x<-drop.tip(y,y$tip.label[grep("Larus_fuscus",y$tip.label)])
y<-drop.tip(x,x$tip.label[grep("Larus_livens",x$tip.label)])
x<-drop.tip(y,y$tip.label[grep("Larus_occidentalis",y$tip.label)])
y<-drop.tip(x,x$tip.label[grep("Larus_delawarensis",x$tip.label)])
x<-drop.tip(y,y$tip.label[grep("Larus_heermanni",y$tip.label)])
y<-drop.tip(x,x$tip.label[grep("Larus_atlanticus",x$tip.label)])
x<-drop.tip(y,y$tip.label[grep("Larus_pacificus",y$tip.label)])
y<-drop.tip(x,x$tip.label[grep("Larus_relictus",x$tip.label)])
x<-drop.tip(y,y$tip.label[grep("Larus_melanocephalus",y$tip.label)])
y<-drop.tip(x,x$tip.label[grep("Larus_audouinii",x$tip.label)])
x<-drop.tip(y,y$tip.label[grep("Larus_hemprichii",y$tip.label)])
y<-drop.tip(x,x$tip.label[grep("Larus_leucophthalmus",x$tip.label)])
x<-drop.tip(y,y$tip.label[grep("Larus_ichthyaetus",y$tip.label)])
y<-drop.tip(x,x$tip.label[grep("Larus_crassirostris",x$tip.label)])
x<-drop.tip(y,y$tip.label[grep("Larus_belcheri",y$tip.label)])
y<-drop.tip(x,x$tip.label[grep("Larus_minutus",x$tip.label)])
x<-drop.tip(y,y$tip.label[grep("Larus_saundersi",y$tip.label)])
y<-drop.tip(x,x$tip.label[grep("Pagophila_eburnea",x$tip.label)])
x<-drop.tip(y,y$tip.label[grep("Xema_sabini",y$tip.label)])
y<-drop.tip(x,x$tip.label[grep("Rissa_tridactyla",x$tip.label)])
x<-drop.tip(y,y$tip.label[grep("Rissa_brevirostris",y$tip.label)])
y<-drop.tip(x,x$tip.label[grep("Creagrus_furcatus",x$tip.label)])
x<-drop.tip(y,y$tip.label[grep("Rhodostethia_rosea",y$tip.label)])
y<-drop.tip(x,x$tip.label[grep("Brachyramphus_perdix",x$tip.label)])
x<-drop.tip(y,y$tip.label[grep("Brachyramphus_marmoratus",y$tip.label)])
y<-drop.tip(x,x$tip.label[grep("Brachyramphus_brevirostris",x$tip.label)])
x<-drop.tip(y,y$tip.label[grep("Cepphus_carbo",y$tip.label)])
y<-drop.tip(x,x$tip.label[grep("Cepphus_columba",x$tip.label)])
x<-drop.tip(y,y$tip.label[grep("Cepphus_grylle",y$tip.label)])
y<-drop.tip(x,x$tip.label[grep("Alca_torda",x$tip.label)])
x<-drop.tip(y,y$tip.label[grep("Alle_alle",y$tip.label)])
y<-drop.tip(x,x$tip.label[grep("Uria_aalge",x$tip.label)])
x<-drop.tip(y,y$tip.label[grep("Uria_lomvia",y$tip.label)])
y<-drop.tip(x,x$tip.label[grep("Synthliboramphus_antiquus",x$tip.label)])
x<-drop.tip(y,y$tip.label[grep("Synthliboramphus_wumizusume",y$tip.label)])
y<-drop.tip(x,x$tip.label[grep("Synthliboramphus_hypoleucus",x$tip.label)])
x<-drop.tip(y,y$tip.label[grep("Synthliboramphus_craveri",y$tip.label)])
y<-drop.tip(x,x$tip.label[grep("Ptychoramphus_aleuticus",x$tip.label)])
x<-drop.tip(y,y$tip.label[grep("Aethia_pygmaea",y$tip.label)])
y<-drop.tip(x,x$tip.label[grep("Aethia_pusilla",x$tip.label)])
x<-drop.tip(y,y$tip.label[grep("Aethia_psittacula",y$tip.label)])
y<-drop.tip(x,x$tip.label[grep("Aethia_cristatella",x$tip.label)])
x<-drop.tip(y,y$tip.label[grep("Fratercula_corniculata",y$tip.label)])
y<-drop.tip(x,x$tip.label[grep("Fratercula_arctica",x$tip.label)])
x<-drop.tip(y,y$tip.label[grep("Fratercula_cirrhata",y$tip.label)])
y<-drop.tip(x,x$tip.label[grep("Cerorhinca_monocerata",x$tip.label)])
x<-drop.tip(y,y$tip.label[grep("Catharacta_lonnbergi",y$tip.label)])
y<-drop.tip(x,x$tip.label[grep("Stercorarius_longicaudus",x$tip.label)])
x<-drop.tip(y,y$tip.label[grep("Stercorarius_parasiticus",y$tip.label)])
y<-drop.tip(x,x$tip.label[grep("Catharacta_maccormicki",x$tip.label)])
x<-drop.tip(y,y$tip.label[grep("Catharacta_antarctica",y$tip.label)])
y<-drop.tip(x,x$tip.label[grep("Catharacta_chilensis",x$tip.label)])
x<-drop.tip(y,y$tip.label[grep("Catharacta_skua",y$tip.label)])
y<-drop.tip(x,x$tip.label[grep("Stercorarius_pomarinus",x$tip.label)])
x<-drop.tip(y,y$tip.label[grep("Dromas_ardeola",y$tip.label)])
y<-drop.tip(x,x$tip.label[grep("Rhinoptilus_chalcopterus",x$tip.label)])
x<-drop.tip(y,y$tip.label[grep("Rhinoptilus_bitorquatus",y$tip.label)])
y<-drop.tip(x,x$tip.label[grep("Rhinoptilus_africanus",x$tip.label)])
x<-drop.tip(y,y$tip.label[grep("Cursorius_temminckii",y$tip.label)])
y<-drop.tip(x,x$tip.label[grep("Cursorius_rufus",x$tip.label)])
x<-drop.tip(y,y$tip.label[grep("Cursorius_cursor",y$tip.label)])
y<-drop.tip(x,x$tip.label[grep("Cursorius_coromandelicus",x$tip.label)])
x<-drop.tip(y,y$tip.label[grep("Cursorius_somalensis",y$tip.label)])
y<-drop.tip(x,x$tip.label[grep("Rhinoptilus_cinctus",x$tip.label)])
x<-drop.tip(y,y$tip.label[grep("Stiltia_isabella",y$tip.label)])
y<-drop.tip(x,x$tip.label[grep("Glareola_pratincola",x$tip.label)])
x<-drop.tip(y,y$tip.label[grep("Glareola_nordmanni",y$tip.label)])
y<-drop.tip(x,x$tip.label[grep("Glareola_nuchalis",x$tip.label)])
x<-drop.tip(y,y$tip.label[grep("Glareola_ocularis",y$tip.label)])
y<-drop.tip(x,x$tip.label[grep("Glareola_cinerea",x$tip.label)])
x<-drop.tip(y,y$tip.label[grep("Glareola_lactea",y$tip.label)])
y<-drop.tip(x,x$tip.label[grep("Glareola_maldivarum",x$tip.label)])
x<-drop.tip(y,y$tip.label[grep("Prosobonia_cancellata",y$tip.label)])
y<-drop.tip(x,x$tip.label[grep("Pedionomus_torquatus",x$tip.label)])
x<-drop.tip(y,y$tip.label[grep("Thinocorus_orbignyianus",y$tip.label)])
y<-drop.tip(x,x$tip.label[grep("Thinocorus_rumicivorus",x$tip.label)])
x<-drop.tip(y,y$tip.label[grep("Attagis_malouinus",y$tip.label)])
y<-drop.tip(x,x$tip.label[grep("Attagis_gayi",x$tip.label)])
x<-drop.tip(y,y$tip.label[grep("Rostratula_australis",y$tip.label)])
y<-drop.tip(x,x$tip.label[grep("Rostratula_benghalensis",x$tip.label)])
x<-drop.tip(y,y$tip.label[grep("Rostratula_semicollaris",y$tip.label)])
y<-drop.tip(x,x$tip.label[grep("Jacana_spinosa",x$tip.label)])
x<-drop.tip(y,y$tip.label[grep("Jacana_jacana",y$tip.label)])
y<-drop.tip(x,x$tip.label[grep("Hydrophasianus_chirurgus",x$tip.label)])
x<-drop.tip(y,y$tip.label[grep("Metopidius_indicus",y$tip.label)])
y<-drop.tip(x,x$tip.label[grep("Actophilornis_africanus",x$tip.label)])
x<-drop.tip(y,y$tip.label[grep("Actophilornis_albinucha",y$tip.label)])
y<-drop.tip(x,x$tip.label[grep("Microparra_capensis",x$tip.label)])
x<-drop.tip(y,y$tip.label[grep("Irediparra_gallinacea",y$tip.label)])
y<-drop.tip(x,x$tip.label[grep("Bartramia_longicauda",x$tip.label)])
x<-drop.tip(y,y$tip.label[grep("Numenius_tahitiensis",y$tip.label)])
y<-drop.tip(x,x$tip.label[grep("Numenius_tenuirostris",x$tip.label)])
x<-drop.tip(y,y$tip.label[grep("Numenius_phaeopus",y$tip.label)])
y<-drop.tip(x,x$tip.label[grep("Numenius_madagascariensis",x$tip.label)])
x<-drop.tip(y,y$tip.label[grep("Numenius_borealis",y$tip.label)])
y<-drop.tip(x,x$tip.label[grep("Numenius_arquata",x$tip.label)])
x<-drop.tip(y,y$tip.label[grep("Numenius_minutus",y$tip.label)])
y<-drop.tip(x,x$tip.label[grep("Numenius_americanus",x$tip.label)])
x<-drop.tip(y,y$tip.label[grep("Lymnocryptes_minimus",y$tip.label)])
y<-drop.tip(x,x$tip.label[grep("Limosa_lapponica",x$tip.label)])
x<-drop.tip(y,y$tip.label[grep("Limosa_fedoa",y$tip.label)])
y<-drop.tip(x,x$tip.label[grep("Limosa_haemastica",x$tip.label)])
x<-drop.tip(y,y$tip.label[grep("Limosa_limosa",y$tip.label)])
y<-drop.tip(x,x$tip.label[grep("Tringa_solitaria",x$tip.label)])
x<-drop.tip(y,y$tip.label[grep("Tringa_guttifer",y$tip.label)])
y<-drop.tip(x,x$tip.label[grep("Tringa_ochropus",x$tip.label)])
x<-drop.tip(y,y$tip.label[grep("Tringa_melanoleuca",y$tip.label)])
y<-drop.tip(x,x$tip.label[grep("Tringa_nebularia",x$tip.label)])
x<-drop.tip(y,y$tip.label[grep("Tringa_erythropus",y$tip.label)])
y<-drop.tip(x,x$tip.label[grep("Tringa_glareola",x$tip.label)])
x<-drop.tip(y,y$tip.label[grep("Tringa_totanus",y$tip.label)])
y<-drop.tip(x,x$tip.label[grep("Tringa_stagnatilis",x$tip.label)])
x<-drop.tip(y,y$tip.label[grep("Catoptrophorus_semipalmatus",y$tip.label)])
y<-drop.tip(x,x$tip.label[grep("Tringa_flavipes",x$tip.label)])
x<-drop.tip(y,y$tip.label[grep("Heteroscelus_brevipes",y$tip.label)])
y<-drop.tip(x,x$tip.label[grep("Heteroscelus_incanus",x$tip.label)])
x<-drop.tip(y,y$tip.label[grep("Actitis_macularius",y$tip.label)])
y<-drop.tip(x,x$tip.label[grep("Actitis_hypoleucos",x$tip.label)])
x<-drop.tip(y,y$tip.label[grep("Xenus_cinereus",y$tip.label)])
y<-drop.tip(x,x$tip.label[grep("Steganopus_tricolor",x$tip.label)])
x<-drop.tip(y,y$tip.label[grep("Phalaropus_lobatus",y$tip.label)])
y<-drop.tip(x,x$tip.label[grep("Phalaropus_fulicarius",x$tip.label)])
x<-drop.tip(y,y$tip.label[grep("Coenocorypha_pusilla",y$tip.label)])
y<-drop.tip(x,x$tip.label[grep("Coenocorypha_aucklandica",x$tip.label)])
x<-drop.tip(y,y$tip.label[grep("Gallinago_media",y$tip.label)])
y<-drop.tip(x,x$tip.label[grep("Gallinago_stenura",x$tip.label)])
x<-drop.tip(y,y$tip.label[grep("Gallinago_undulata",y$tip.label)])
y<-drop.tip(x,x$tip.label[grep("Gallinago_megala",x$tip.label)])
x<-drop.tip(y,y$tip.label[grep("Gallinago_macrodactyla",y$tip.label)])
y<-drop.tip(x,x$tip.label[grep("Gallinago_gallinago",x$tip.label)])
x<-drop.tip(y,y$tip.label[grep("Gallinago_hardwickii",y$tip.label)])
y<-drop.tip(x,x$tip.label[grep("Gallinago_andina",x$tip.label)])
x<-drop.tip(y,y$tip.label[grep("Gallinago_solitaria",y$tip.label)])
y<-drop.tip(x,x$tip.label[grep("Gallinago_imperialis",x$tip.label)])
x<-drop.tip(y,y$tip.label[grep("Gallinago_nemoricola",y$tip.label)])
y<-drop.tip(x,x$tip.label[grep("Gallinago_stricklandii",x$tip.label)])
x<-drop.tip(y,y$tip.label[grep("Gallinago_jamesoni",y$tip.label)])
y<-drop.tip(x,x$tip.label[grep("Gallinago_nobilis",x$tip.label)])
x<-drop.tip(y,y$tip.label[grep("Gallinago_nigripennis",y$tip.label)])
y<-drop.tip(x,x$tip.label[grep("Gallinago_paraguaiae",x$tip.label)])
x<-drop.tip(y,y$tip.label[grep("Scolopax_bukidnonensis",y$tip.label)])
y<-drop.tip(x,x$tip.label[grep("Scolopax_celebensis",x$tip.label)])
x<-drop.tip(y,y$tip.label[grep("Scolopax_rosenbergii",y$tip.label)])
y<-drop.tip(x,x$tip.label[grep("Scolopax_mira",x$tip.label)])
x<-drop.tip(y,y$tip.label[grep("Scolopax_rusticola",y$tip.label)])
y<-drop.tip(x,x$tip.label[grep("Scolopax_saturata",x$tip.label)])
x<-drop.tip(y,y$tip.label[grep("Scolopax_rochussenii",y$tip.label)])
y<-drop.tip(x,x$tip.label[grep("Scolopax_minor",x$tip.label)])
x<-drop.tip(y,y$tip.label[grep("Limnodromus_scolopaceus",y$tip.label)])
y<-drop.tip(x,x$tip.label[grep("Limnodromus_griseus",x$tip.label)])
x<-drop.tip(y,y$tip.label[grep("Limnodromus_semipalmatus",y$tip.label)])
y<-drop.tip(x,x$tip.label[grep("Limicola_falcinellus",x$tip.label)])
x<-drop.tip(y,y$tip.label[grep("Philomachus_pugnax",y$tip.label)])
y<-drop.tip(x,x$tip.label[grep("Calidris_acuminata",x$tip.label)])
x<-drop.tip(y,y$tip.label[grep("Calidris_canutus",y$tip.label)])
y<-drop.tip(x,x$tip.label[grep("Aphriza_virgata",x$tip.label)])
x<-drop.tip(y,y$tip.label[grep("Calidris_tenuirostris",y$tip.label)])
y<-drop.tip(x,x$tip.label[grep("Calidris_ferruginea",x$tip.label)])
x<-drop.tip(y,y$tip.label[grep("Calidris_minuta",y$tip.label)])
y<-drop.tip(x,x$tip.label[grep("Calidris_alba",x$tip.label)])
x<-drop.tip(y,y$tip.label[grep("Calidris_fuscicollis",y$tip.label)])
y<-drop.tip(x,x$tip.label[grep("Calidris_ptilocnemis",x$tip.label)])
x<-drop.tip(y,y$tip.label[grep("Calidris_maritima",y$tip.label)])
y<-drop.tip(x,x$tip.label[grep("Calidris_alpina",x$tip.label)])
x<-drop.tip(y,y$tip.label[grep("Calidris_mauri",y$tip.label)])
y<-drop.tip(x,x$tip.label[grep("Calidris_pusilla",x$tip.label)])
x<-drop.tip(y,y$tip.label[grep("Calidris_ruficollis",y$tip.label)])
y<-drop.tip(x,x$tip.label[grep("Calidris_melanotos",x$tip.label)])
x<-drop.tip(y,y$tip.label[grep("Calidris_minutilla",y$tip.label)])
y<-drop.tip(x,x$tip.label[grep("Calidris_himantopus",x$tip.label)])
x<-drop.tip(y,y$tip.label[grep("Tryngites_subruficollis",y$tip.label)])
y<-drop.tip(x,x$tip.label[grep("Calidris_bairdii",x$tip.label)])
x<-drop.tip(y,y$tip.label[grep("Calidris_subminuta",y$tip.label)])
y<-drop.tip(x,x$tip.label[grep("Calidris_temminckii",x$tip.label)])
x<-drop.tip(y,y$tip.label[grep("Eurynorhynchus_pygmeus",y$tip.label)])
y<-drop.tip(x,x$tip.label[grep("Arenaria_melanocephala",x$tip.label)])
x<-drop.tip(y,y$tip.label[grep("Arenaria_interpres",y$tip.label)])
y<-drop.tip(x,x$tip.label[grep("Oreopholus_ruficollis",x$tip.label)])
x<-drop.tip(y,y$tip.label[grep("Thinornis_novaeseelandiae",y$tip.label)])
y<-drop.tip(x,x$tip.label[grep("Thinornis_rubricollis",x$tip.label)])
x<-drop.tip(y,y$tip.label[grep("Elseyornis_melanops",y$tip.label)])
y<-drop.tip(x,x$tip.label[grep("Charadrius_dubius",x$tip.label)])
x<-drop.tip(y,y$tip.label[grep("Charadrius_hiaticula",y$tip.label)])
y<-drop.tip(x,x$tip.label[grep("Charadrius_semipalmatus",x$tip.label)])
x<-drop.tip(y,y$tip.label[grep("Charadrius_melodus",y$tip.label)])
y<-drop.tip(x,x$tip.label[grep("Charadrius_javanicus",x$tip.label)])
x<-drop.tip(y,y$tip.label[grep("Charadrius_vociferus",y$tip.label)])
y<-drop.tip(x,x$tip.label[grep("Charadrius_sanctaehelenae",x$tip.label)])
x<-drop.tip(y,y$tip.label[grep("Charadrius_pecuarius",y$tip.label)])
y<-drop.tip(x,x$tip.label[grep("Eudromias_morinellus",x$tip.label)])
x<-drop.tip(y,y$tip.label[grep("Charadrius_modestus",y$tip.label)])
y<-drop.tip(x,x$tip.label[grep("Phegornis_mitchellii",x$tip.label)])
x<-drop.tip(y,y$tip.label[grep("Vanellus_malarbaricus",y$tip.label)])
y<-drop.tip(x,x$tip.label[grep("Vanellus_cayanus",x$tip.label)])
x<-drop.tip(y,y$tip.label[grep("Vanellus_melanocephalus",y$tip.label)])
y<-drop.tip(x,x$tip.label[grep("Vanellus_melanopterus",x$tip.label)])
x<-drop.tip(y,y$tip.label[grep("Vanellus_indicus",y$tip.label)])
y<-drop.tip(x,x$tip.label[grep("Vanellus_leucurus",x$tip.label)])
x<-drop.tip(y,y$tip.label[grep("Vanellus_superciliosus",y$tip.label)])
y<-drop.tip(x,x$tip.label[grep("Vanellus_duvaucelii",x$tip.label)])
x<-drop.tip(y,y$tip.label[grep("Vanellus_cinereus",y$tip.label)])
y<-drop.tip(x,x$tip.label[grep("Vanellus_lugubris",x$tip.label)])
x<-drop.tip(y,y$tip.label[grep("Vanellus_miles",y$tip.label)])
y<-drop.tip(x,x$tip.label[grep("Vanellus_tectus",x$tip.label)])
x<-drop.tip(y,y$tip.label[grep("Vanellus_crassirostris",y$tip.label)])
y<-drop.tip(x,x$tip.label[grep("Vanellus_coronatus",x$tip.label)])
x<-drop.tip(y,y$tip.label[grep("Vanellus_gregarius",y$tip.label)])
y<-drop.tip(x,x$tip.label[grep("Vanellus_chilensis",x$tip.label)])
x<-drop.tip(y,y$tip.label[grep("Vanellus_armatus",y$tip.label)])
y<-drop.tip(x,x$tip.label[grep("Vanellus_spinosus",x$tip.label)])
x<-drop.tip(y,y$tip.label[grep("Vanellus_resplendens",y$tip.label)])
y<-drop.tip(x,x$tip.label[grep("Vanellus_senegallus",x$tip.label)])
x<-drop.tip(y,y$tip.label[grep("Vanellus_tricolor",y$tip.label)])
y<-drop.tip(x,x$tip.label[grep("Vanellus_vanellus",x$tip.label)])
x<-drop.tip(y,y$tip.label[grep("Vanellus_albiceps",y$tip.label)])
y<-drop.tip(x,x$tip.label[grep("Charadrius_ruficapillus",x$tip.label)])
x<-drop.tip(y,y$tip.label[grep("Charadrius_wilsonia",y$tip.label)])
y<-drop.tip(x,x$tip.label[grep("Charadrius_bicinctus",x$tip.label)])
x<-drop.tip(y,y$tip.label[grep("Charadrius_falklandicus",y$tip.label)])
y<-drop.tip(x,x$tip.label[grep("Charadrius_alticola",x$tip.label)])
x<-drop.tip(y,y$tip.label[grep("Charadrius_collaris",y$tip.label)])
y<-drop.tip(x,x$tip.label[grep("Charadrius_australis",x$tip.label)])
x<-drop.tip(y,y$tip.label[grep("Charadrius_placidus",y$tip.label)])
y<-drop.tip(x,x$tip.label[grep("Charadrius_asiaticus",x$tip.label)])
x<-drop.tip(y,y$tip.label[grep("Charadrius_mongolus",y$tip.label)])
y<-drop.tip(x,x$tip.label[grep("Charadrius_leschenaultii",x$tip.label)])
x<-drop.tip(y,y$tip.label[grep("Charadrius_tricollaris",y$tip.label)])
y<-drop.tip(x,x$tip.label[grep("Charadrius_veredus",x$tip.label)])
x<-drop.tip(y,y$tip.label[grep("Charadrius_thoracicus",y$tip.label)])
y<-drop.tip(x,x$tip.label[grep("Charadrius_montanus",x$tip.label)])
x<-drop.tip(y,y$tip.label[grep("Charadrius_marginatus",y$tip.label)])
y<-drop.tip(x,x$tip.label[grep("Charadrius_alexandrinus",x$tip.label)])
x<-drop.tip(y,y$tip.label[grep("Charadrius_forbesi",y$tip.label)])
y<-drop.tip(x,x$tip.label[grep("Charadrius_pallidus",x$tip.label)])
x<-drop.tip(y,y$tip.label[grep("Anarhynchus_frontalis",y$tip.label)])
y<-drop.tip(x,x$tip.label[grep("Charadrius_obscurus",x$tip.label)])
x<-drop.tip(y,y$tip.label[grep("Erythrogonys_cinctus",y$tip.label)])
y<-drop.tip(x,x$tip.label[grep("Charadrius_peronii",x$tip.label)])
x<-drop.tip(y,y$tip.label[grep("Ibidorhyncha_struthersii",y$tip.label)])
y<-drop.tip(x,x$tip.label[grep("Recurvirostra_novaehollandiae",x$tip.label)])
x<-drop.tip(y,y$tip.label[grep("Recurvirostra_americana",y$tip.label)])
y<-drop.tip(x,x$tip.label[grep("Recurvirostra_andina",x$tip.label)])
x<-drop.tip(y,y$tip.label[grep("Recurvirostra_avosetta",y$tip.label)])
y<-drop.tip(x,x$tip.label[grep("Himantopus_himantopus",x$tip.label)])
x<-drop.tip(y,y$tip.label[grep("Himantopus_leucocephalus",y$tip.label)])
y<-drop.tip(x,x$tip.label[grep("Himantopus_novaezelandiae",x$tip.label)])
x<-drop.tip(y,y$tip.label[grep("Himantopus_mexicanus",y$tip.label)])
y<-drop.tip(x,x$tip.label[grep("Cladorhynchus_leucocephalus",x$tip.label)])
x<-drop.tip(y,y$tip.label[grep("Haematopus_unicolor",y$tip.label)])
y<-drop.tip(x,x$tip.label[grep("Haematopus_fuliginosus",x$tip.label)])
x<-drop.tip(y,y$tip.label[grep("Haematopus_finschi",y$tip.label)])
y<-drop.tip(x,x$tip.label[grep("Haematopus_chathamensis",x$tip.label)])
x<-drop.tip(y,y$tip.label[grep("Haematopus_ostralegus",y$tip.label)])
y<-drop.tip(x,x$tip.label[grep("Haematopus_moquini",x$tip.label)])
x<-drop.tip(y,y$tip.label[grep("Haematopus_bachmani",y$tip.label)])
y<-drop.tip(x,x$tip.label[grep("Haematopus_palliatus",x$tip.label)])
x<-drop.tip(y,y$tip.label[grep("Haematopus_ater",y$tip.label)])
y<-drop.tip(x,x$tip.label[grep("Haematopus_longirostris",x$tip.label)])
x<-drop.tip(y,y$tip.label[grep("Haematopus_leucopodus",y$tip.label)])
y<-drop.tip(x,x$tip.label[grep("Pluvialis_dominica",x$tip.label)])
x<-drop.tip(y,y$tip.label[grep("Pluvialis_squatarola",y$tip.label)])
y<-drop.tip(x,x$tip.label[grep("Pluvialis_apricaria",x$tip.label)])
x<-drop.tip(y,y$tip.label[grep("Pluvialis_fulva",y$tip.label)])
y<-drop.tip(x,x$tip.label[grep("Pluvianus_aegyptius",x$tip.label)])
x<-drop.tip(y,y$tip.label[grep("Pluvianellus_socialis",y$tip.label)])
y<-drop.tip(x,x$tip.label[grep("Chionis_minor",x$tip.label)])
x<-drop.tip(y,y$tip.label[grep("Chionis_albus",y$tip.label)])
y<-drop.tip(x,x$tip.label[grep("Esacus_giganteus",x$tip.label)])
x<-drop.tip(y,y$tip.label[grep("Esacus_recurvirostris",y$tip.label)])
y<-drop.tip(x,x$tip.label[grep("Burhinus_senegalensis",x$tip.label)])
x<-drop.tip(y,y$tip.label[grep("Burhinus_capensis",y$tip.label)])
y<-drop.tip(x,x$tip.label[grep("Burhinus_oedicnemus",x$tip.label)])
x<-drop.tip(y,y$tip.label[grep("Burhinus_vermiculatus",y$tip.label)])
y<-drop.tip(x,x$tip.label[grep("Burhinus_grallarius",x$tip.label)])
x<-drop.tip(y,y$tip.label[grep("Burhinus_superciliaris",y$tip.label)])
y<-drop.tip(x,x$tip.label[grep("Burhinus_bistriatus",x$tip.label)])
x<-drop.tip(y,y$tip.label[grep("Cariama_cristata",y$tip.label)])
y<-drop.tip(x,x$tip.label[grep("Chunga_burmeisteri",x$tip.label)])
x<-drop.tip(y,y$tip.label[grep("Caracara_cheriway",y$tip.label)])
y<-drop.tip(x,x$tip.label[grep("Caracara_plancus",x$tip.label)])
x<-drop.tip(y,y$tip.label[grep("Phalcoboenus_australis",y$tip.label)])
y<-drop.tip(x,x$tip.label[grep("Phalcoboenus_megalopterus",x$tip.label)])
x<-drop.tip(y,y$tip.label[grep("Phalcoboenus_carunculatus",y$tip.label)])
y<-drop.tip(x,x$tip.label[grep("Phalcoboenus_albogularis",x$tip.label)])
x<-drop.tip(y,y$tip.label[grep("Daptrius_ater",y$tip.label)])
y<-drop.tip(x,x$tip.label[grep("Milvago_chimachima",x$tip.label)])
x<-drop.tip(y,y$tip.label[grep("Milvago_chimango",y$tip.label)])
y<-drop.tip(x,x$tip.label[grep("Ibycter_americanus",x$tip.label)])
x<-drop.tip(y,y$tip.label[grep("Spiziapteryx_circumcincta",y$tip.label)])
y<-drop.tip(x,x$tip.label[grep("Polihierax_insignis",x$tip.label)])
x<-drop.tip(y,y$tip.label[grep("Polihierax_semitorquatus",y$tip.label)])
y<-drop.tip(x,x$tip.label[grep("Microhierax_erythrogenys",x$tip.label)])
x<-drop.tip(y,y$tip.label[grep("Microhierax_caerulescens",y$tip.label)])
y<-drop.tip(x,x$tip.label[grep("Microhierax_melanoleucos",x$tip.label)])
x<-drop.tip(y,y$tip.label[grep("Microhierax_latifrons",y$tip.label)])
y<-drop.tip(x,x$tip.label[grep("Microhierax_fringillarius",x$tip.label)])
x<-drop.tip(y,y$tip.label[grep("Falco_severus",y$tip.label)])
y<-drop.tip(x,x$tip.label[grep("Falco_dickinsoni",x$tip.label)])
x<-drop.tip(y,y$tip.label[grep("Falco_amurensis",y$tip.label)])
y<-drop.tip(x,x$tip.label[grep("Falco_hypoleucos",x$tip.label)])
x<-drop.tip(y,y$tip.label[grep("Falco_vespertinus",y$tip.label)])
y<-drop.tip(x,x$tip.label[grep("Falco_femoralis",x$tip.label)])
x<-drop.tip(y,y$tip.label[grep("Falco_moluccensis",y$tip.label)])
y<-drop.tip(x,x$tip.label[grep("Falco_fasciinucha",x$tip.label)])
x<-drop.tip(y,y$tip.label[grep("Falco_novaeseelandiae",y$tip.label)])
y<-drop.tip(x,x$tip.label[grep("Falco_mexicanus",x$tip.label)])
x<-drop.tip(y,y$tip.label[grep("Falco_subniger",y$tip.label)])
y<-drop.tip(x,x$tip.label[grep("Falco_cherrug",x$tip.label)])
x<-drop.tip(y,y$tip.label[grep("Falco_biarmicus",y$tip.label)])
y<-drop.tip(x,x$tip.label[grep("Falco_rusticolus",x$tip.label)])
x<-drop.tip(y,y$tip.label[grep("Falco_jugger",y$tip.label)])
y<-drop.tip(x,x$tip.label[grep("Falco_pelegrinoides",x$tip.label)])
x<-drop.tip(y,y$tip.label[grep("Falco_peregrinus",y$tip.label)])
y<-drop.tip(x,x$tip.label[grep("Falco_berigora",x$tip.label)])
x<-drop.tip(y,y$tip.label[grep("Falco_chicquera",y$tip.label)])
y<-drop.tip(x,x$tip.label[grep("Falco_sparverius",x$tip.label)])
x<-drop.tip(y,y$tip.label[grep("Falco_concolor",y$tip.label)])
y<-drop.tip(x,x$tip.label[grep("Falco_eleonorae",x$tip.label)])
x<-drop.tip(y,y$tip.label[grep("Falco_subbuteo",y$tip.label)])
y<-drop.tip(x,x$tip.label[grep("Falco_cuvierii",x$tip.label)])
x<-drop.tip(y,y$tip.label[grep("Falco_longipennis",y$tip.label)])
y<-drop.tip(x,x$tip.label[grep("Falco_columbarius",x$tip.label)])
x<-drop.tip(y,y$tip.label[grep("Falco_deiroleucus",y$tip.label)])
y<-drop.tip(x,x$tip.label[grep("Falco_zoniventris",x$tip.label)])
x<-drop.tip(y,y$tip.label[grep("Falco_naumanni",y$tip.label)])
y<-drop.tip(x,x$tip.label[grep("Falco_alopex",x$tip.label)])
x<-drop.tip(y,y$tip.label[grep("Falco_cenchroides",y$tip.label)])
y<-drop.tip(x,x$tip.label[grep("Falco_tinnunculus",x$tip.label)])
x<-drop.tip(y,y$tip.label[grep("Falco_punctatus",y$tip.label)])
y<-drop.tip(x,x$tip.label[grep("Falco_newtoni",x$tip.label)])
x<-drop.tip(y,y$tip.label[grep("Falco_araea",y$tip.label)])
y<-drop.tip(x,x$tip.label[grep("Falco_ardosiaceus",x$tip.label)])
x<-drop.tip(y,y$tip.label[grep("Falco_rupicoloides",y$tip.label)])
y<-drop.tip(x,x$tip.label[grep("Falco_rufigularis",x$tip.label)])
x<-drop.tip(y,y$tip.label[grep("Herpetotheres_cachinnans",y$tip.label)])
y<-drop.tip(x,x$tip.label[grep("Micrastur_plumbeus",x$tip.label)])
x<-drop.tip(y,y$tip.label[grep("Micrastur_buckleyi",y$tip.label)])
y<-drop.tip(x,x$tip.label[grep("Micrastur_ruficollis",x$tip.label)])
x<-drop.tip(y,y$tip.label[grep("Micrastur_semitorquatus",y$tip.label)])
y<-drop.tip(x,x$tip.label[grep("Micrastur_mirandollei",x$tip.label)])
x<-drop.tip(y,y$tip.label[grep("Micrastur_gilvicollis",y$tip.label)])
y<-drop.tip(x,x$tip.label[grep("Micrastur_mintoni",x$tip.label)])
x<-drop.tip(y,y$tip.label[grep("Neophema_elegans",y$tip.label)])
y<-drop.tip(x,x$tip.label[grep("Neophema_chrysostoma",x$tip.label)])
x<-drop.tip(y,y$tip.label[grep("Neophema_petrophila",y$tip.label)])
y<-drop.tip(x,x$tip.label[grep("Neophema_pulchella",x$tip.label)])
x<-drop.tip(y,y$tip.label[grep("Neophema_splendida",y$tip.label)])
y<-drop.tip(x,x$tip.label[grep("Neophema_chrysogaster",x$tip.label)])
x<-drop.tip(y,y$tip.label[grep("Neopsephotus_bourkii",y$tip.label)])
y<-drop.tip(x,x$tip.label[grep("Lathamus_discolor",x$tip.label)])
x<-drop.tip(y,y$tip.label[grep("Cyanoramphus_saisseti",y$tip.label)])
y<-drop.tip(x,x$tip.label[grep("Cyanoramphus_forbesi",x$tip.label)])
x<-drop.tip(y,y$tip.label[grep("Cyanoramphus_cookii",y$tip.label)])
y<-drop.tip(x,x$tip.label[grep("Cyanoramphus_novaezelandiae",x$tip.label)])
x<-drop.tip(y,y$tip.label[grep("Cyanoramphus_unicolor",y$tip.label)])
y<-drop.tip(x,x$tip.label[grep("Cyanoramphus_malherbi",x$tip.label)])
x<-drop.tip(y,y$tip.label[grep("Cyanoramphus_auriceps",y$tip.label)])
y<-drop.tip(x,x$tip.label[grep("Eunymphicus_uvaeensis",x$tip.label)])
x<-drop.tip(y,y$tip.label[grep("Eunymphicus_cornutus",y$tip.label)])
y<-drop.tip(x,x$tip.label[grep("Prosopeia_tabuensis",x$tip.label)])
x<-drop.tip(y,y$tip.label[grep("Prosopeia_splendens",y$tip.label)])
y<-drop.tip(x,x$tip.label[grep("Prosopeia_personata",x$tip.label)])
x<-drop.tip(y,y$tip.label[grep("Psittacella_brehmii",y$tip.label)])
y<-drop.tip(x,x$tip.label[grep("Psittacella_madaraszi",x$tip.label)])
x<-drop.tip(y,y$tip.label[grep("Psittacella_modesta",y$tip.label)])
y<-drop.tip(x,x$tip.label[grep("Psittacella_picta",x$tip.label)])
x<-drop.tip(y,y$tip.label[grep("Barnardius_zonarius",y$tip.label)])
y<-drop.tip(x,x$tip.label[grep("Psephotus_dissimilis",x$tip.label)])
x<-drop.tip(y,y$tip.label[grep("Psephotus_haematonotus",y$tip.label)])
y<-drop.tip(x,x$tip.label[grep("Psephotus_varius",x$tip.label)])
x<-drop.tip(y,y$tip.label[grep("Psephotus_chrysopterygius",y$tip.label)])
y<-drop.tip(x,x$tip.label[grep("Purpureicephalus_spurius",x$tip.label)])
x<-drop.tip(y,y$tip.label[grep("Platycercus_elegans",y$tip.label)])
y<-drop.tip(x,x$tip.label[grep("Platycercus_caledonicus",x$tip.label)])
x<-drop.tip(y,y$tip.label[grep("Platycercus_adscitus",y$tip.label)])
y<-drop.tip(x,x$tip.label[grep("Platycercus_eximius",x$tip.label)])
x<-drop.tip(y,y$tip.label[grep("Platycercus_venustus",y$tip.label)])
y<-drop.tip(x,x$tip.label[grep("Platycercus_icterotis",x$tip.label)])
x<-drop.tip(y,y$tip.label[grep("Northiella_haematogaster",y$tip.label)])
y<-drop.tip(x,x$tip.label[grep("Oreopsittacus_arfaki",x$tip.label)])
x<-drop.tip(y,y$tip.label[grep("Chalcopsitta_atra",y$tip.label)])
y<-drop.tip(x,x$tip.label[grep("Chalcopsitta_duivenbodei",x$tip.label)])
x<-drop.tip(y,y$tip.label[grep("Chalcopsitta_sintillata",y$tip.label)])
y<-drop.tip(x,x$tip.label[grep("Chalcopsitta_cardinalis",x$tip.label)])
x<-drop.tip(y,y$tip.label[grep("Pseudeos_fuscata",y$tip.label)])
y<-drop.tip(x,x$tip.label[grep("Trichoglossus_ornatus",x$tip.label)])
x<-drop.tip(y,y$tip.label[grep("Trichoglossus_johnstoniae",y$tip.label)])
y<-drop.tip(x,x$tip.label[grep("Trichoglossus_flavoviridis",x$tip.label)])
x<-drop.tip(y,y$tip.label[grep("Trichoglossus_rubiginosus",y$tip.label)])
y<-drop.tip(x,x$tip.label[grep("Trichoglossus_chlorolepidotus",x$tip.label)])
x<-drop.tip(y,y$tip.label[grep("Trichoglossus_haematodus",y$tip.label)])
y<-drop.tip(x,x$tip.label[grep("Trichoglossus_euteles",x$tip.label)])
x<-drop.tip(y,y$tip.label[grep("Eos_cyanogenia",y$tip.label)])
y<-drop.tip(x,x$tip.label[grep("Eos_bornea",x$tip.label)])
x<-drop.tip(y,y$tip.label[grep("Eos_squamata",y$tip.label)])
y<-drop.tip(x,x$tip.label[grep("Eos_semilarvata",x$tip.label)])
x<-drop.tip(y,y$tip.label[grep("Eos_reticulata",y$tip.label)])
y<-drop.tip(x,x$tip.label[grep("Eos_histrio",x$tip.label)])
x<-drop.tip(y,y$tip.label[grep("Glossopsitta_concinna",y$tip.label)])
y<-drop.tip(x,x$tip.label[grep("Glossopsitta_pusilla",x$tip.label)])
x<-drop.tip(y,y$tip.label[grep("Glossopsitta_porphyrocephala",y$tip.label)])
y<-drop.tip(x,x$tip.label[grep("Psitteuteles_versicolor",x$tip.label)])
x<-drop.tip(y,y$tip.label[grep("Psitteuteles_iris",y$tip.label)])
y<-drop.tip(x,x$tip.label[grep("Psitteuteles_goldiei",x$tip.label)])
x<-drop.tip(y,y$tip.label[grep("Lorius_lory",y$tip.label)])
y<-drop.tip(x,x$tip.label[grep("Lorius_garrulus",x$tip.label)])
x<-drop.tip(y,y$tip.label[grep("Lorius_chlorocercus",y$tip.label)])
y<-drop.tip(x,x$tip.label[grep("Lorius_domicella",x$tip.label)])
x<-drop.tip(y,y$tip.label[grep("Lorius_albidinucha",y$tip.label)])
y<-drop.tip(x,x$tip.label[grep("Lorius_hypoinochrous",x$tip.label)])
x<-drop.tip(y,y$tip.label[grep("Neopsittacus_pullicauda",y$tip.label)])
y<-drop.tip(x,x$tip.label[grep("Neopsittacus_musschenbroekii",x$tip.label)])
x<-drop.tip(y,y$tip.label[grep("Charmosyna_amabilis",y$tip.label)])
y<-drop.tip(x,x$tip.label[grep("Charmosyna_pulchella",x$tip.label)])
x<-drop.tip(y,y$tip.label[grep("Charmosyna_palmarum",y$tip.label)])
y<-drop.tip(x,x$tip.label[grep("Charmosyna_multistriata",x$tip.label)])
x<-drop.tip(y,y$tip.label[grep("Charmosyna_josefinae",y$tip.label)])
y<-drop.tip(x,x$tip.label[grep("Charmosyna_margarethae",x$tip.label)])
x<-drop.tip(y,y$tip.label[grep("Charmosyna_rubrigularis",y$tip.label)])
y<-drop.tip(x,x$tip.label[grep("Charmosyna_wilhelminae",x$tip.label)])
x<-drop.tip(y,y$tip.label[grep("Charmosyna_rubronotata",y$tip.label)])
y<-drop.tip(x,x$tip.label[grep("Charmosyna_diadema",x$tip.label)])
x<-drop.tip(y,y$tip.label[grep("Charmosyna_placentis",y$tip.label)])
y<-drop.tip(x,x$tip.label[grep("Charmosyna_meeki",x$tip.label)])
x<-drop.tip(y,y$tip.label[grep("Charmosyna_toxopei",y$tip.label)])
y<-drop.tip(x,x$tip.label[grep("Charmosyna_papou",x$tip.label)])
x<-drop.tip(y,y$tip.label[grep("Phigys_solitarius",y$tip.label)])
y<-drop.tip(x,x$tip.label[grep("Vini_kuhlii",x$tip.label)])
x<-drop.tip(y,y$tip.label[grep("Vini_stepheni",y$tip.label)])
y<-drop.tip(x,x$tip.label[grep("Vini_australis",x$tip.label)])
x<-drop.tip(y,y$tip.label[grep("Vini_peruviana",y$tip.label)])
y<-drop.tip(x,x$tip.label[grep("Vini_ultramarina",x$tip.label)])
x<-drop.tip(y,y$tip.label[grep("Cyclopsitta_gulielmitertii",y$tip.label)])
y<-drop.tip(x,x$tip.label[grep("Cyclopsitta_diophthalma",x$tip.label)])
x<-drop.tip(y,y$tip.label[grep("Psittaculirostris_edwardsii",y$tip.label)])
y<-drop.tip(x,x$tip.label[grep("Psittaculirostris_desmarestii",x$tip.label)])
x<-drop.tip(y,y$tip.label[grep("Psittaculirostris_salvadorii",y$tip.label)])
y<-drop.tip(x,x$tip.label[grep("Melopsittacus_undulatus",x$tip.label)])
x<-drop.tip(y,y$tip.label[grep("Bolbopsittacus_lunulatus",y$tip.label)])
y<-drop.tip(x,x$tip.label[grep("Pezoporus_wallicus",x$tip.label)])
x<-drop.tip(y,y$tip.label[grep("Pezoporus_occidentalis",y$tip.label)])
y<-drop.tip(x,x$tip.label[grep("Agapornis_pullarius",x$tip.label)])
x<-drop.tip(y,y$tip.label[grep("Agapornis_taranta",y$tip.label)])
y<-drop.tip(x,x$tip.label[grep("Agapornis_canus",x$tip.label)])
x<-drop.tip(y,y$tip.label[grep("Agapornis_lilianae",y$tip.label)])
y<-drop.tip(x,x$tip.label[grep("Agapornis_nigrigenis",x$tip.label)])
x<-drop.tip(y,y$tip.label[grep("Agapornis_personatus",y$tip.label)])
y<-drop.tip(x,x$tip.label[grep("Agapornis_fischeri",x$tip.label)])
x<-drop.tip(y,y$tip.label[grep("Agapornis_roseicollis",y$tip.label)])
y<-drop.tip(x,x$tip.label[grep("Agapornis_swindernianus",x$tip.label)])
x<-drop.tip(y,y$tip.label[grep("Loriculus_amabilis",y$tip.label)])
y<-drop.tip(x,x$tip.label[grep("Loriculus_vernalis",x$tip.label)])
x<-drop.tip(y,y$tip.label[grep("Loriculus_flosculus",y$tip.label)])
y<-drop.tip(x,x$tip.label[grep("Loriculus_sclateri",x$tip.label)])
x<-drop.tip(y,y$tip.label[grep("Loriculus_exilis",y$tip.label)])
y<-drop.tip(x,x$tip.label[grep("Loriculus_pusillus",x$tip.label)])
x<-drop.tip(y,y$tip.label[grep("Loriculus_catamene",y$tip.label)])
y<-drop.tip(x,x$tip.label[grep("Loriculus_stigmatus",x$tip.label)])
x<-drop.tip(y,y$tip.label[grep("Loriculus_beryllinus",y$tip.label)])
y<-drop.tip(x,x$tip.label[grep("Loriculus_tener",x$tip.label)])
x<-drop.tip(y,y$tip.label[grep("Loriculus_aurantiifrons",y$tip.label)])
y<-drop.tip(x,x$tip.label[grep("Loriculus_philippensis",x$tip.label)])
x<-drop.tip(y,y$tip.label[grep("Loriculus_galgulus",y$tip.label)])
y<-drop.tip(x,x$tip.label[grep("Alisterus_amboinensis",x$tip.label)])
x<-drop.tip(y,y$tip.label[grep("Alisterus_chloropterus",y$tip.label)])
y<-drop.tip(x,x$tip.label[grep("Alisterus_scapularis",x$tip.label)])
x<-drop.tip(y,y$tip.label[grep("Aprosmictus_jonquillaceus",y$tip.label)])
y<-drop.tip(x,x$tip.label[grep("Aprosmictus_erythropterus",x$tip.label)])
x<-drop.tip(y,y$tip.label[grep("Polytelis_alexandrae",y$tip.label)])
y<-drop.tip(x,x$tip.label[grep("Polytelis_swainsonii",x$tip.label)])
x<-drop.tip(y,y$tip.label[grep("Polytelis_anthopeplus",y$tip.label)])
y<-drop.tip(x,x$tip.label[grep("Tanygnathus_megalorynchos",x$tip.label)])
x<-drop.tip(y,y$tip.label[grep("Tanygnathus_sumatranus",y$tip.label)])
y<-drop.tip(x,x$tip.label[grep("Tanygnathus_lucionensis",x$tip.label)])
x<-drop.tip(y,y$tip.label[grep("Tanygnathus_gramineus",y$tip.label)])
y<-drop.tip(x,x$tip.label[grep("Geoffroyus_heteroclitus",x$tip.label)])
x<-drop.tip(y,y$tip.label[grep("Geoffroyus_simplex",y$tip.label)])
y<-drop.tip(x,x$tip.label[grep("Geoffroyus_geoffroyi",x$tip.label)])
x<-drop.tip(y,y$tip.label[grep("Psittinus_cyanurus",y$tip.label)])
y<-drop.tip(x,x$tip.label[grep("Psittacula_roseata",x$tip.label)])
x<-drop.tip(y,y$tip.label[grep("Psittacula_cyanocephala",y$tip.label)])
y<-drop.tip(x,x$tip.label[grep("Psittacula_himalayana",x$tip.label)])
x<-drop.tip(y,y$tip.label[grep("Psittacula_finschii",y$tip.label)])
y<-drop.tip(x,x$tip.label[grep("Psittacula_eques",x$tip.label)])
x<-drop.tip(y,y$tip.label[grep("Psittacula_krameri",y$tip.label)])
y<-drop.tip(x,x$tip.label[grep("Psittacula_eupatria",x$tip.label)])
x<-drop.tip(y,y$tip.label[grep("Psittacula_caniceps",y$tip.label)])
y<-drop.tip(x,x$tip.label[grep("Psittacula_derbiana",x$tip.label)])
x<-drop.tip(y,y$tip.label[grep("Psittacula_alexandri",y$tip.label)])
y<-drop.tip(x,x$tip.label[grep("Psittacula_calthropae",x$tip.label)])
x<-drop.tip(y,y$tip.label[grep("Psittacula_columboides",y$tip.label)])
y<-drop.tip(x,x$tip.label[grep("Psittacula_longicauda",x$tip.label)])
x<-drop.tip(y,y$tip.label[grep("Eclectus_roratus",y$tip.label)])
y<-drop.tip(x,x$tip.label[grep("Prioniturus_platenae",x$tip.label)])
x<-drop.tip(y,y$tip.label[grep("Prioniturus_luconensis",y$tip.label)])
y<-drop.tip(x,x$tip.label[grep("Prioniturus_verticalis",x$tip.label)])
x<-drop.tip(y,y$tip.label[grep("Prioniturus_platurus",y$tip.label)])
y<-drop.tip(x,x$tip.label[grep("Prioniturus_flavicans",x$tip.label)])
x<-drop.tip(y,y$tip.label[grep("Prioniturus_mada",y$tip.label)])
y<-drop.tip(x,x$tip.label[grep("Prioniturus_waterstradti",x$tip.label)])
x<-drop.tip(y,y$tip.label[grep("Prioniturus_montanus",y$tip.label)])
y<-drop.tip(x,x$tip.label[grep("Prioniturus_discurus",x$tip.label)])
x<-drop.tip(y,y$tip.label[grep("Micropsitta_bruijnii",y$tip.label)])
y<-drop.tip(x,x$tip.label[grep("Micropsitta_geelvinkiana",x$tip.label)])
x<-drop.tip(y,y$tip.label[grep("Micropsitta_pusio",y$tip.label)])
y<-drop.tip(x,x$tip.label[grep("Micropsitta_keiensis",x$tip.label)])
x<-drop.tip(y,y$tip.label[grep("Micropsitta_finschii",y$tip.label)])
y<-drop.tip(x,x$tip.label[grep("Micropsitta_meeki",x$tip.label)])
x<-drop.tip(y,y$tip.label[grep("Psittrichas_fulgidus",y$tip.label)])
y<-drop.tip(x,x$tip.label[grep("Coracopsis_nigra",x$tip.label)])
x<-drop.tip(y,y$tip.label[grep("Coracopsis_vasa",y$tip.label)])
y<-drop.tip(x,x$tip.label[grep("Triclaria_malachitacea",x$tip.label)])
x<-drop.tip(y,y$tip.label[grep("Psilopsiagon_aurifrons",y$tip.label)])
y<-drop.tip(x,x$tip.label[grep("Psilopsiagon_aymara",x$tip.label)])
x<-drop.tip(y,y$tip.label[grep("Pionus_maximiliani",y$tip.label)])
y<-drop.tip(x,x$tip.label[grep("Pionus_sordidus",x$tip.label)])
x<-drop.tip(y,y$tip.label[grep("Pionus_fuscus",y$tip.label)])
y<-drop.tip(x,x$tip.label[grep("Pionus_senilis",x$tip.label)])
x<-drop.tip(y,y$tip.label[grep("Pionus_chalcopterus",y$tip.label)])
y<-drop.tip(x,x$tip.label[grep("Pionus_menstruus",x$tip.label)])
x<-drop.tip(y,y$tip.label[grep("Pionus_tumultuosus",y$tip.label)])
y<-drop.tip(x,x$tip.label[grep("Amazona_xantholora",x$tip.label)])
x<-drop.tip(y,y$tip.label[grep("Amazona_farinosa",y$tip.label)])
y<-drop.tip(x,x$tip.label[grep("Amazona_kawalli",x$tip.label)])
x<-drop.tip(y,y$tip.label[grep("Amazona_imperialis",y$tip.label)])
y<-drop.tip(x,x$tip.label[grep("Amazona_brasiliensis",x$tip.label)])
x<-drop.tip(y,y$tip.label[grep("Amazona_mercenaria",y$tip.label)])
y<-drop.tip(x,x$tip.label[grep("Amazona_guildingii",x$tip.label)])
x<-drop.tip(y,y$tip.label[grep("Amazona_pretrei",y$tip.label)])
y<-drop.tip(x,x$tip.label[grep("Amazona_tucumana",x$tip.label)])
x<-drop.tip(y,y$tip.label[grep("Amazona_vinacea",y$tip.label)])
y<-drop.tip(x,x$tip.label[grep("Amazona_festiva",x$tip.label)])
x<-drop.tip(y,y$tip.label[grep("Amazona_albifrons",y$tip.label)])
y<-drop.tip(x,x$tip.label[grep("Amazona_ventralis",x$tip.label)])
x<-drop.tip(y,y$tip.label[grep("Amazona_leucocephala",y$tip.label)])
y<-drop.tip(x,x$tip.label[grep("Amazona_vittata",x$tip.label)])
x<-drop.tip(y,y$tip.label[grep("Amazona_collaria",y$tip.label)])
y<-drop.tip(x,x$tip.label[grep("Amazona_agilis",x$tip.label)])
x<-drop.tip(y,y$tip.label[grep("Amazona_oratrix",y$tip.label)])
y<-drop.tip(x,x$tip.label[grep("Amazona_ochrocephala",x$tip.label)])
x<-drop.tip(y,y$tip.label[grep("Amazona_auropalliata",y$tip.label)])
y<-drop.tip(x,x$tip.label[grep("Amazona_aestiva",x$tip.label)])
x<-drop.tip(y,y$tip.label[grep("Amazona_versicolor",y$tip.label)])
y<-drop.tip(x,x$tip.label[grep("Amazona_arausiaca",x$tip.label)])
x<-drop.tip(y,y$tip.label[grep("Amazona_barbadensis",y$tip.label)])
y<-drop.tip(x,x$tip.label[grep("Amazona_viridigenalis",x$tip.label)])
x<-drop.tip(y,y$tip.label[grep("Amazona_finschi",y$tip.label)])
y<-drop.tip(x,x$tip.label[grep("Amazona_amazonica",x$tip.label)])
x<-drop.tip(y,y$tip.label[grep("Amazona_rhodocorytha",y$tip.label)])
y<-drop.tip(x,x$tip.label[grep("Amazona_dufresniana",x$tip.label)])
x<-drop.tip(y,y$tip.label[grep("Amazona_autumnalis",y$tip.label)])
y<-drop.tip(x,x$tip.label[grep("Graydidascalus_brachyurus",x$tip.label)])
x<-drop.tip(y,y$tip.label[grep("Alipiopsitta_xanthops",y$tip.label)])
y<-drop.tip(x,x$tip.label[grep("Pyrilia_haematotis",x$tip.label)])
x<-drop.tip(y,y$tip.label[grep("Pyrilia_pulchra",y$tip.label)])
y<-drop.tip(x,x$tip.label[grep("Pyrilia_pyrilia",x$tip.label)])
x<-drop.tip(y,y$tip.label[grep("Pyrilia_barrabandi",y$tip.label)])
y<-drop.tip(x,x$tip.label[grep("Pyrilia_vulturina",x$tip.label)])
x<-drop.tip(y,y$tip.label[grep("Pyrilia_aurantiocephala",y$tip.label)])
y<-drop.tip(x,x$tip.label[grep("Pyrilia_caica",x$tip.label)])
x<-drop.tip(y,y$tip.label[grep("Hapalopsittaca_fuertesi",y$tip.label)])
y<-drop.tip(x,x$tip.label[grep("Hapalopsittaca_pyrrhops",x$tip.label)])
x<-drop.tip(y,y$tip.label[grep("Hapalopsittaca_melanotis",y$tip.label)])
y<-drop.tip(x,x$tip.label[grep("Hapalopsittaca_amazonina",x$tip.label)])
x<-drop.tip(y,y$tip.label[grep("Pionopsitta_pileata",y$tip.label)])
y<-drop.tip(x,x$tip.label[grep("Ognorhynchus_icterotis",x$tip.label)])
x<-drop.tip(y,y$tip.label[grep("Myiopsitta_monachus",y$tip.label)])
y<-drop.tip(x,x$tip.label[grep("Brotogeris_jugularis",x$tip.label)])
x<-drop.tip(y,y$tip.label[grep("Brotogeris_pyrrhoptera",y$tip.label)])
y<-drop.tip(x,x$tip.label[grep("Brotogeris_cyanoptera",x$tip.label)])
x<-drop.tip(y,y$tip.label[grep("Brotogeris_chrysoptera",y$tip.label)])
y<-drop.tip(x,x$tip.label[grep("Brotogeris_tirica",x$tip.label)])
x<-drop.tip(y,y$tip.label[grep("Brotogeris_versicolurus",y$tip.label)])
y<-drop.tip(x,x$tip.label[grep("Brotogeris_chiriri",x$tip.label)])
x<-drop.tip(y,y$tip.label[grep("Brotogeris_sanctithomae",y$tip.label)])
y<-drop.tip(x,x$tip.label[grep("Forpus_coelestis",x$tip.label)])
x<-drop.tip(y,y$tip.label[grep("Forpus_modestus",y$tip.label)])
y<-drop.tip(x,x$tip.label[grep("Forpus_cyanopygius",x$tip.label)])
x<-drop.tip(y,y$tip.label[grep("Forpus_conspicillatus",y$tip.label)])
y<-drop.tip(x,x$tip.label[grep("Forpus_xanthops",x$tip.label)])
x<-drop.tip(y,y$tip.label[grep("Forpus_xanthopterygius",y$tip.label)])
y<-drop.tip(x,x$tip.label[grep("Forpus_passerinus",x$tip.label)])
x<-drop.tip(y,y$tip.label[grep("Rhynchopsitta_terrisi",y$tip.label)])
y<-drop.tip(x,x$tip.label[grep("Rhynchopsitta_pachyrhyncha",x$tip.label)])
x<-drop.tip(y,y$tip.label[grep("Pyrrhura_hoematotis",y$tip.label)])
y<-drop.tip(x,x$tip.label[grep("Pyrrhura_egregia",x$tip.label)])
x<-drop.tip(y,y$tip.label[grep("Pyrrhura_devillei",y$tip.label)])
y<-drop.tip(x,x$tip.label[grep("Pyrrhura_cruentata",x$tip.label)])
x<-drop.tip(y,y$tip.label[grep("Pyrrhura_viridicata",y$tip.label)])
y<-drop.tip(x,x$tip.label[grep("Pyrrhura_calliptera",x$tip.label)])
x<-drop.tip(y,y$tip.label[grep("Pyrrhura_molinae",y$tip.label)])
y<-drop.tip(x,x$tip.label[grep("Pyrrhura_frontalis",x$tip.label)])
x<-drop.tip(y,y$tip.label[grep("Pyrrhura_perlata",y$tip.label)])
y<-drop.tip(x,x$tip.label[grep("Pyrrhura_lepida",x$tip.label)])
x<-drop.tip(y,y$tip.label[grep("Pyrrhura_hoffmanni",y$tip.label)])
y<-drop.tip(x,x$tip.label[grep("Pyrrhura_rhodocephala",x$tip.label)])
x<-drop.tip(y,y$tip.label[grep("Pyrrhura_orcesi",y$tip.label)])
y<-drop.tip(x,x$tip.label[grep("Pyrrhura_melanura",x$tip.label)])
x<-drop.tip(y,y$tip.label[grep("Pyrrhura_albipectus",y$tip.label)])
y<-drop.tip(x,x$tip.label[grep("Pyrrhura_rupicola",x$tip.label)])
x<-drop.tip(y,y$tip.label[grep("Pyrrhura_picta",y$tip.label)])
y<-drop.tip(x,x$tip.label[grep("Pyrrhura_leucotis",x$tip.label)])
x<-drop.tip(y,y$tip.label[grep("Pyrrhura_griseipectus",y$tip.label)])
y<-drop.tip(x,x$tip.label[grep("Pyrrhura_pfrimeri",x$tip.label)])
x<-drop.tip(y,y$tip.label[grep("Cyanoliseus_patagonus",y$tip.label)])
y<-drop.tip(x,x$tip.label[grep("Enicognathus_ferrugineus",x$tip.label)])
x<-drop.tip(y,y$tip.label[grep("Enicognathus_leptorhynchus",y$tip.label)])
y<-drop.tip(x,x$tip.label[grep("Aratinga_acuticaudata",x$tip.label)])
x<-drop.tip(y,y$tip.label[grep("Aratinga_wagleri",y$tip.label)])
y<-drop.tip(x,x$tip.label[grep("Aratinga_euops",x$tip.label)])
x<-drop.tip(y,y$tip.label[grep("Aratinga_finschi",y$tip.label)])
y<-drop.tip(x,x$tip.label[grep("Aratinga_cactorum",x$tip.label)])
x<-drop.tip(y,y$tip.label[grep("Aratinga_aurea",y$tip.label)])
y<-drop.tip(x,x$tip.label[grep("Aratinga_nana",x$tip.label)])
x<-drop.tip(y,y$tip.label[grep("Aratinga_pertinax",y$tip.label)])
y<-drop.tip(x,x$tip.label[grep("Aratinga_holochlora",x$tip.label)])
x<-drop.tip(y,y$tip.label[grep("Aratinga_leucophthalma",y$tip.label)])
y<-drop.tip(x,x$tip.label[grep("Aratinga_rubritorquis",x$tip.label)])
x<-drop.tip(y,y$tip.label[grep("Aratinga_mitrata",y$tip.label)])
y<-drop.tip(x,x$tip.label[grep("Aratinga_erythrogenys",x$tip.label)])
x<-drop.tip(y,y$tip.label[grep("Aratinga_canicularis",y$tip.label)])
y<-drop.tip(x,x$tip.label[grep("Aratinga_brevipes",x$tip.label)])
x<-drop.tip(y,y$tip.label[grep("Aratinga_weddellii",y$tip.label)])
y<-drop.tip(x,x$tip.label[grep("Aratinga_auricapillus",x$tip.label)])
x<-drop.tip(y,y$tip.label[grep("Aratinga_solstitialis",y$tip.label)])
y<-drop.tip(x,x$tip.label[grep("Aratinga_jandaya",x$tip.label)])
x<-drop.tip(y,y$tip.label[grep("Aratinga_chloroptera",y$tip.label)])
y<-drop.tip(x,x$tip.label[grep("Nandayus_nenday",x$tip.label)])
x<-drop.tip(y,y$tip.label[grep("Cyanopsitta_spixii",y$tip.label)])
y<-drop.tip(x,x$tip.label[grep("Primolius_auricollis",x$tip.label)])
x<-drop.tip(y,y$tip.label[grep("Primolius_maracana",y$tip.label)])
y<-drop.tip(x,x$tip.label[grep("Primolius_couloni",x$tip.label)])
x<-drop.tip(y,y$tip.label[grep("Orthopsittaca_manilata",y$tip.label)])
y<-drop.tip(x,x$tip.label[grep("Ara_glaucogularis",x$tip.label)])
x<-drop.tip(y,y$tip.label[grep("Ara_ararauna",y$tip.label)])
y<-drop.tip(x,x$tip.label[grep("Ara_ambiguus",x$tip.label)])
x<-drop.tip(y,y$tip.label[grep("Ara_severus",y$tip.label)])
y<-drop.tip(x,x$tip.label[grep("Ara_militaris",x$tip.label)])
x<-drop.tip(y,y$tip.label[grep("Ara_macao",y$tip.label)])
y<-drop.tip(x,x$tip.label[grep("Ara_rubrogenys",x$tip.label)])
x<-drop.tip(y,y$tip.label[grep("Ara_chloropterus",y$tip.label)])
y<-drop.tip(x,x$tip.label[grep("Anodorhynchus_leari",x$tip.label)])
x<-drop.tip(y,y$tip.label[grep("Anodorhynchus_hyacinthinus",y$tip.label)])
y<-drop.tip(x,x$tip.label[grep("Diopsittaca_nobilis",x$tip.label)])
x<-drop.tip(y,y$tip.label[grep("Guaruba_guarouba",y$tip.label)])
y<-drop.tip(x,x$tip.label[grep("Leptosittaca_branickii",x$tip.label)])
x<-drop.tip(y,y$tip.label[grep("Pionites_melanocephalus",y$tip.label)])
y<-drop.tip(x,x$tip.label[grep("Pionites_leucogaster",x$tip.label)])
x<-drop.tip(y,y$tip.label[grep("Deroptyus_accipitrinus",y$tip.label)])
y<-drop.tip(x,x$tip.label[grep("Touit_melanonotus",x$tip.label)])
x<-drop.tip(y,y$tip.label[grep("Touit_batavicus",y$tip.label)])
y<-drop.tip(x,x$tip.label[grep("Touit_surdus",x$tip.label)])
x<-drop.tip(y,y$tip.label[grep("Touit_purpuratus",y$tip.label)])
y<-drop.tip(x,x$tip.label[grep("Touit_stictopterus",x$tip.label)])
x<-drop.tip(y,y$tip.label[grep("Touit_dilectissimus",y$tip.label)])
y<-drop.tip(x,x$tip.label[grep("Touit_huetii",x$tip.label)])
x<-drop.tip(y,y$tip.label[grep("Touit_costaricensis",y$tip.label)])
y<-drop.tip(x,x$tip.label[grep("Nannopsittaca_dachilleae",x$tip.label)])
x<-drop.tip(y,y$tip.label[grep("Nannopsittaca_panychlora",y$tip.label)])
y<-drop.tip(x,x$tip.label[grep("Bolborhynchus_orbygnesius",x$tip.label)])
x<-drop.tip(y,y$tip.label[grep("Bolborhynchus_ferrugineifrons",y$tip.label)])
y<-drop.tip(x,x$tip.label[grep("Bolborhynchus_lineola",x$tip.label)])
x<-drop.tip(y,y$tip.label[grep("Poicephalus_gulielmi",y$tip.label)])
y<-drop.tip(x,x$tip.label[grep("Poicephalus_cryptoxanthus",x$tip.label)])
x<-drop.tip(y,y$tip.label[grep("Poicephalus_flavifrons",y$tip.label)])
y<-drop.tip(x,x$tip.label[grep("Poicephalus_crassus",x$tip.label)])
x<-drop.tip(y,y$tip.label[grep("Poicephalus_meyeri",y$tip.label)])
y<-drop.tip(x,x$tip.label[grep("Poicephalus_rueppellii",x$tip.label)])
x<-drop.tip(y,y$tip.label[grep("Poicephalus_senegalus",y$tip.label)])
y<-drop.tip(x,x$tip.label[grep("Poicephalus_rufiventris",x$tip.label)])
x<-drop.tip(y,y$tip.label[grep("Poicephalus_robustus",y$tip.label)])
y<-drop.tip(x,x$tip.label[grep("Psittacus_erithacus",x$tip.label)])
x<-drop.tip(y,y$tip.label[grep("Cacatua_roseicapilla",y$tip.label)])
y<-drop.tip(x,x$tip.label[grep("Cacatua_tenuirostris",x$tip.label)])
x<-drop.tip(y,y$tip.label[grep("Cacatua_pastinator",y$tip.label)])
y<-drop.tip(x,x$tip.label[grep("Cacatua_ophthalmica",x$tip.label)])
x<-drop.tip(y,y$tip.label[grep("Cacatua_sulphurea",y$tip.label)])
y<-drop.tip(x,x$tip.label[grep("Cacatua_galerita",x$tip.label)])
x<-drop.tip(y,y$tip.label[grep("Cacatua_moluccensis",y$tip.label)])
y<-drop.tip(x,x$tip.label[grep("Cacatua_alba",x$tip.label)])
x<-drop.tip(y,y$tip.label[grep("Cacatua_leadbeateri",y$tip.label)])
y<-drop.tip(x,x$tip.label[grep("Cacatua_ducorpsii",x$tip.label)])
x<-drop.tip(y,y$tip.label[grep("Cacatua_sanguinea",y$tip.label)])
y<-drop.tip(x,x$tip.label[grep("Cacatua_goffiniana",x$tip.label)])
x<-drop.tip(y,y$tip.label[grep("Cacatua_haematuropygia",y$tip.label)])
y<-drop.tip(x,x$tip.label[grep("Probosciger_aterrimus",x$tip.label)])
x<-drop.tip(y,y$tip.label[grep("Nymphicus_hollandicus",y$tip.label)])
y<-drop.tip(x,x$tip.label[grep("Callocephalon_fimbriatum",x$tip.label)])
x<-drop.tip(y,y$tip.label[grep("Calyptorhynchus_baudinii",y$tip.label)])
y<-drop.tip(x,x$tip.label[grep("Calyptorhynchus_lathami",x$tip.label)])
x<-drop.tip(y,y$tip.label[grep("Calyptorhynchus_banksii",y$tip.label)])
y<-drop.tip(x,x$tip.label[grep("Calyptorhynchus_latirostris",x$tip.label)])
x<-drop.tip(y,y$tip.label[grep("Calyptorhynchus_funereus",y$tip.label)])
y<-drop.tip(x,x$tip.label[grep("Nestor_notabilis",x$tip.label)])
x<-drop.tip(y,y$tip.label[grep("Nestor_meridionalis",y$tip.label)])
y<-drop.tip(x,x$tip.label[grep("Strigops_habroptila",x$tip.label)])
x<-drop.tip(y,y$tip.label[grep("Acanthisitta_chloris",y$tip.label)])
y<-drop.tip(x,x$tip.label[grep("Xenicus_gilviventris",x$tip.label)])
x<-drop.tip(y,y$tip.label[grep("Sapayoa_aenigma",y$tip.label)])
y<-drop.tip(x,x$tip.label[grep("Corydon_sumatranus",x$tip.label)])
x<-drop.tip(y,y$tip.label[grep("Psarisomus_dalhousiae",y$tip.label)])
y<-drop.tip(x,x$tip.label[grep("Cymbirhynchus_macrorhynchos",x$tip.label)])
x<-drop.tip(y,y$tip.label[grep("Serilophus_lunatus",y$tip.label)])
y<-drop.tip(x,x$tip.label[grep("Eurylaimus_samarensis",x$tip.label)])
x<-drop.tip(y,y$tip.label[grep("Eurylaimus_javanicus",y$tip.label)])
y<-drop.tip(x,x$tip.label[grep("Eurylaimus_ochromalus",x$tip.label)])
x<-drop.tip(y,y$tip.label[grep("Eurylaimus_steerii",y$tip.label)])
y<-drop.tip(x,x$tip.label[grep("Pseudocalyptomena_graueri",x$tip.label)])
x<-drop.tip(y,y$tip.label[grep("Philepitta_schlegeli",y$tip.label)])
y<-drop.tip(x,x$tip.label[grep("Philepitta_castanea",x$tip.label)])
x<-drop.tip(y,y$tip.label[grep("Neodrepanis_hypoxantha",y$tip.label)])
y<-drop.tip(x,x$tip.label[grep("Neodrepanis_coruscans",x$tip.label)])
x<-drop.tip(y,y$tip.label[grep("Pitta_brachyura",y$tip.label)])
y<-drop.tip(x,x$tip.label[grep("Pitta_moluccensis",x$tip.label)])
x<-drop.tip(y,y$tip.label[grep("Pitta_nympha",y$tip.label)])
y<-drop.tip(x,x$tip.label[grep("Pitta_ussheri",x$tip.label)])
x<-drop.tip(y,y$tip.label[grep("Pitta_sordida",y$tip.label)])
y<-drop.tip(x,x$tip.label[grep("Pitta_iris",x$tip.label)])
x<-drop.tip(y,y$tip.label[grep("Pitta_superba",y$tip.label)])
y<-drop.tip(x,x$tip.label[grep("Pitta_anerythra",x$tip.label)])
x<-drop.tip(y,y$tip.label[grep("Pitta_steerii",y$tip.label)])
y<-drop.tip(x,x$tip.label[grep("Pitta_schneideri",x$tip.label)])
x<-drop.tip(y,y$tip.label[grep("Pitta_maxima",y$tip.label)])
y<-drop.tip(x,x$tip.label[grep("Pitta_elegans",x$tip.label)])
x<-drop.tip(y,y$tip.label[grep("Pitta_versicolor",y$tip.label)])
y<-drop.tip(x,x$tip.label[grep("Pitta_reichenowi",x$tip.label)])
x<-drop.tip(y,y$tip.label[grep("Pitta_angolensis",y$tip.label)])
y<-drop.tip(x,x$tip.label[grep("Pitta_erythrogaster",x$tip.label)])
x<-drop.tip(y,y$tip.label[grep("Pitta_kochi",y$tip.label)])
y<-drop.tip(x,x$tip.label[grep("Pitta_dohertyi",x$tip.label)])
x<-drop.tip(y,y$tip.label[grep("Pitta_granatina",y$tip.label)])
y<-drop.tip(x,x$tip.label[grep("Pitta_arcuata",x$tip.label)])
x<-drop.tip(y,y$tip.label[grep("Pitta_venusta",y$tip.label)])
y<-drop.tip(x,x$tip.label[grep("Pitta_phayrei",x$tip.label)])
x<-drop.tip(y,y$tip.label[grep("Pitta_oatesi",y$tip.label)])
y<-drop.tip(x,x$tip.label[grep("Pitta_soror",x$tip.label)])
x<-drop.tip(y,y$tip.label[grep("Pitta_nipalensis",y$tip.label)])
y<-drop.tip(x,x$tip.label[grep("Pitta_baudii",x$tip.label)])
x<-drop.tip(y,y$tip.label[grep("Pitta_guajana",y$tip.label)])
y<-drop.tip(x,x$tip.label[grep("Pitta_elliotii",x$tip.label)])
x<-drop.tip(y,y$tip.label[grep("Pitta_gurneyi",y$tip.label)])
y<-drop.tip(x,x$tip.label[grep("Pitta_cyanea",x$tip.label)])
x<-drop.tip(y,y$tip.label[grep("Pitta_megarhyncha",y$tip.label)])
y<-drop.tip(x,x$tip.label[grep("Pitta_caerulea",x$tip.label)])
x<-drop.tip(y,y$tip.label[grep("Calyptomena_viridis",y$tip.label)])
y<-drop.tip(x,x$tip.label[grep("Calyptomena_whiteheadi",x$tip.label)])
x<-drop.tip(y,y$tip.label[grep("Calyptomena_hosii",y$tip.label)])
y<-drop.tip(x,x$tip.label[grep("Smithornis_capensis",x$tip.label)])
x<-drop.tip(y,y$tip.label[grep("Smithornis_rufolateralis",y$tip.label)])
y<-drop.tip(x,x$tip.label[grep("Smithornis_sharpei",x$tip.label)])
x<-drop.tip(y,y$tip.label[grep("Tachuris_rubrigastra",y$tip.label)])
y<-drop.tip(x,x$tip.label[grep("Tolmomyias_flavotectus",x$tip.label)])
x<-drop.tip(y,y$tip.label[grep("Tolmomyias_flaviventris",y$tip.label)])
y<-drop.tip(x,x$tip.label[grep("Tolmomyias_assimilis",x$tip.label)])
x<-drop.tip(y,y$tip.label[grep("Tolmomyias_poliocephalus",y$tip.label)])
y<-drop.tip(x,x$tip.label[grep("Tolmomyias_traylori",x$tip.label)])
x<-drop.tip(y,y$tip.label[grep("Tolmomyias_viridiceps",y$tip.label)])
y<-drop.tip(x,x$tip.label[grep("Tolmomyias_sulphurescens",x$tip.label)])
x<-drop.tip(y,y$tip.label[grep("Rhynchocyclus_olivaceus",y$tip.label)])
y<-drop.tip(x,x$tip.label[grep("Rhynchocyclus_pacificus",x$tip.label)])
x<-drop.tip(y,y$tip.label[grep("Rhynchocyclus_brevirostris",y$tip.label)])
y<-drop.tip(x,x$tip.label[grep("Rhynchocyclus_fulvipectus",x$tip.label)])
x<-drop.tip(y,y$tip.label[grep("Poecilotriccus_plumbeiceps",y$tip.label)])
y<-drop.tip(x,x$tip.label[grep("Poecilotriccus_pulchellus",x$tip.label)])
x<-drop.tip(y,y$tip.label[grep("Poecilotriccus_sylvia",y$tip.label)])
y<-drop.tip(x,x$tip.label[grep("Poecilotriccus_russatus",x$tip.label)])
x<-drop.tip(y,y$tip.label[grep("Poecilotriccus_fumifrons",y$tip.label)])
y<-drop.tip(x,x$tip.label[grep("Poecilotriccus_senex",x$tip.label)])
x<-drop.tip(y,y$tip.label[grep("Poecilotriccus_latirostris",y$tip.label)])
y<-drop.tip(x,x$tip.label[grep("Poecilotriccus_albifacies",x$tip.label)])
x<-drop.tip(y,y$tip.label[grep("Poecilotriccus_calopterus",y$tip.label)])
y<-drop.tip(x,x$tip.label[grep("Poecilotriccus_luluae",x$tip.label)])
x<-drop.tip(y,y$tip.label[grep("Poecilotriccus_capitalis",y$tip.label)])
y<-drop.tip(x,x$tip.label[grep("Poecilotriccus_ruficeps",x$tip.label)])
x<-drop.tip(y,y$tip.label[grep("Todirostrum_chrysocrotaphum",y$tip.label)])
y<-drop.tip(x,x$tip.label[grep("Todirostrum_nigriceps",x$tip.label)])
x<-drop.tip(y,y$tip.label[grep("Todirostrum_cinereum",y$tip.label)])
y<-drop.tip(x,x$tip.label[grep("Todirostrum_viridanum",x$tip.label)])
x<-drop.tip(y,y$tip.label[grep("Todirostrum_poliocephalum",y$tip.label)])
y<-drop.tip(x,x$tip.label[grep("Todirostrum_maculatum",x$tip.label)])
x<-drop.tip(y,y$tip.label[grep("Todirostrum_pictum",y$tip.label)])
y<-drop.tip(x,x$tip.label[grep("Myiornis_ecaudatus",x$tip.label)])
x<-drop.tip(y,y$tip.label[grep("Myiornis_auricularis",y$tip.label)])
y<-drop.tip(x,x$tip.label[grep("Myiornis_albiventris",x$tip.label)])
x<-drop.tip(y,y$tip.label[grep("Myiornis_atricapillus",y$tip.label)])
y<-drop.tip(x,x$tip.label[grep("Hemitriccus_minimus",x$tip.label)])
x<-drop.tip(y,y$tip.label[grep("Hemitriccus_rufigularis",y$tip.label)])
y<-drop.tip(x,x$tip.label[grep("Hemitriccus_spodiops",x$tip.label)])
x<-drop.tip(y,y$tip.label[grep("Hemitriccus_mirandae",y$tip.label)])
y<-drop.tip(x,x$tip.label[grep("Hemitriccus_iohannis",x$tip.label)])
x<-drop.tip(y,y$tip.label[grep("Hemitriccus_margaritaceiventer",y$tip.label)])
y<-drop.tip(x,x$tip.label[grep("Hemitriccus_striaticollis",x$tip.label)])
x<-drop.tip(y,y$tip.label[grep("Hemitriccus_nidipendulus",y$tip.label)])
y<-drop.tip(x,x$tip.label[grep("Hemitriccus_flammulatus",x$tip.label)])
x<-drop.tip(y,y$tip.label[grep("Hemitriccus_obsoletus",y$tip.label)])
y<-drop.tip(x,x$tip.label[grep("Hemitriccus_furcatus",x$tip.label)])
x<-drop.tip(y,y$tip.label[grep("Hemitriccus_diops",y$tip.label)])
y<-drop.tip(x,x$tip.label[grep("Atalotriccus_pilaris",x$tip.label)])
x<-drop.tip(y,y$tip.label[grep("Lophotriccus_eulophotes",y$tip.label)])
y<-drop.tip(x,x$tip.label[grep("Lophotriccus_vitiosus",x$tip.label)])
x<-drop.tip(y,y$tip.label[grep("Lophotriccus_galeatus",y$tip.label)])
y<-drop.tip(x,x$tip.label[grep("Lophotriccus_pileatus",x$tip.label)])
x<-drop.tip(y,y$tip.label[grep("Oncostoma_cinereigulare",y$tip.label)])
y<-drop.tip(x,x$tip.label[grep("Oncostoma_olivaceum",x$tip.label)])
x<-drop.tip(y,y$tip.label[grep("Hemitriccus_minor",y$tip.label)])
y<-drop.tip(x,x$tip.label[grep("Hemitriccus_griseipectus",x$tip.label)])
x<-drop.tip(y,y$tip.label[grep("Hemitriccus_zosterops",y$tip.label)])
y<-drop.tip(x,x$tip.label[grep("Hemitriccus_orbitatus",x$tip.label)])
x<-drop.tip(y,y$tip.label[grep("Hemitriccus_inornatus",y$tip.label)])
y<-drop.tip(x,x$tip.label[grep("Hemitriccus_granadensis",x$tip.label)])
x<-drop.tip(y,y$tip.label[grep("Hemitriccus_kaempferi",y$tip.label)])
y<-drop.tip(x,x$tip.label[grep("Hemitriccus_josephinae",x$tip.label)])
x<-drop.tip(y,y$tip.label[grep("Hemitriccus_cinnamomeipectus",y$tip.label)])
y<-drop.tip(x,x$tip.label[grep("Cnipodectes_superrufus",x$tip.label)])
x<-drop.tip(y,y$tip.label[grep("Cnipodectes_subbrunneus",y$tip.label)])
y<-drop.tip(x,x$tip.label[grep("Taeniotriccus_andrei",x$tip.label)])
x<-drop.tip(y,y$tip.label[grep("Corythopis_torquatus",y$tip.label)])
y<-drop.tip(x,x$tip.label[grep("Corythopis_delalandi",x$tip.label)])
x<-drop.tip(y,y$tip.label[grep("Pseudotriccus_simplex",y$tip.label)])
y<-drop.tip(x,x$tip.label[grep("Pseudotriccus_pelzelni",x$tip.label)])
x<-drop.tip(y,y$tip.label[grep("Pseudotriccus_ruficeps",y$tip.label)])
y<-drop.tip(x,x$tip.label[grep("Leptopogon_superciliaris",x$tip.label)])
x<-drop.tip(y,y$tip.label[grep("Leptopogon_amaurocephalus",y$tip.label)])
y<-drop.tip(x,x$tip.label[grep("Leptopogon_rufipectus",x$tip.label)])
x<-drop.tip(y,y$tip.label[grep("Leptopogon_taczanowskii",y$tip.label)])
y<-drop.tip(x,x$tip.label[grep("Mionectes_rufiventris",x$tip.label)])
x<-drop.tip(y,y$tip.label[grep("Mionectes_macconnelli",y$tip.label)])
y<-drop.tip(x,x$tip.label[grep("Mionectes_oleagineus",x$tip.label)])
x<-drop.tip(y,y$tip.label[grep("Mionectes_olivaceus",y$tip.label)])
y<-drop.tip(x,x$tip.label[grep("Mionectes_striaticollis",x$tip.label)])
x<-drop.tip(y,y$tip.label[grep("Phylloscartes_ceciliae",y$tip.label)])
y<-drop.tip(x,x$tip.label[grep("Phylloscartes_poecilotis",x$tip.label)])
x<-drop.tip(y,y$tip.label[grep("Phylloscartes_eximius",y$tip.label)])
y<-drop.tip(x,x$tip.label[grep("Phylloscartes_sylviolus",x$tip.label)])
x<-drop.tip(y,y$tip.label[grep("Phylloscartes_flavovirens",y$tip.label)])
y<-drop.tip(x,x$tip.label[grep("Phylloscartes_flaviventris",x$tip.label)])
x<-drop.tip(y,y$tip.label[grep("Phylloscartes_ophthalmicus",y$tip.label)])
y<-drop.tip(x,x$tip.label[grep("Phylloscartes_chapmani",x$tip.label)])
x<-drop.tip(y,y$tip.label[grep("Phylloscartes_superciliaris",y$tip.label)])
y<-drop.tip(x,x$tip.label[grep("Phylloscartes_beckeri",x$tip.label)])
x<-drop.tip(y,y$tip.label[grep("Phylloscartes_ventralis",y$tip.label)])
y<-drop.tip(x,x$tip.label[grep("Phylloscartes_kronei",x$tip.label)])
x<-drop.tip(y,y$tip.label[grep("Phylloscartes_orbitalis",y$tip.label)])
y<-drop.tip(x,x$tip.label[grep("Phylloscartes_lanyoni",x$tip.label)])
x<-drop.tip(y,y$tip.label[grep("Phylloscartes_nigrifrons",y$tip.label)])
y<-drop.tip(x,x$tip.label[grep("Phylloscartes_paulista",x$tip.label)])
x<-drop.tip(y,y$tip.label[grep("Phylloscartes_virescens",y$tip.label)])
y<-drop.tip(x,x$tip.label[grep("Phylloscartes_parkeri",x$tip.label)])
x<-drop.tip(y,y$tip.label[grep("Phylloscartes_oustaleti",y$tip.label)])
y<-drop.tip(x,x$tip.label[grep("Phylloscartes_roquettei",x$tip.label)])
x<-drop.tip(y,y$tip.label[grep("Phylloscartes_gualaquizae",y$tip.label)])
y<-drop.tip(x,x$tip.label[grep("Phylloscartes_venezuelanus",x$tip.label)])
x<-drop.tip(y,y$tip.label[grep("Phylloscartes_difficilis",y$tip.label)])
y<-drop.tip(x,x$tip.label[grep("Platyrinchus_leucoryphus",x$tip.label)])
x<-drop.tip(y,y$tip.label[grep("Platyrinchus_coronatus",y$tip.label)])
y<-drop.tip(x,x$tip.label[grep("Platyrinchus_platyrhynchos",x$tip.label)])
x<-drop.tip(y,y$tip.label[grep("Platyrinchus_cancrominus",y$tip.label)])
y<-drop.tip(x,x$tip.label[grep("Platyrinchus_mystaceus",x$tip.label)])
x<-drop.tip(y,y$tip.label[grep("Platyrinchus_saturatus",y$tip.label)])
y<-drop.tip(x,x$tip.label[grep("Platyrinchus_flavigularis",x$tip.label)])
x<-drop.tip(y,y$tip.label[grep("Neopipo_cinnamomea",y$tip.label)])
y<-drop.tip(x,x$tip.label[grep("Hirundinea_ferruginea",x$tip.label)])
x<-drop.tip(y,y$tip.label[grep("Pyrrhomyias_cinnamomeus",y$tip.label)])
y<-drop.tip(x,x$tip.label[grep("Myiotriccus_ornatus",x$tip.label)])
x<-drop.tip(y,y$tip.label[grep("Myiophobus_pulcher",y$tip.label)])
y<-drop.tip(x,x$tip.label[grep("Myiophobus_ochraceiventris",x$tip.label)])
x<-drop.tip(y,y$tip.label[grep("Myiophobus_lintoni",y$tip.label)])
y<-drop.tip(x,x$tip.label[grep("Suiriri_islerorum",x$tip.label)])
x<-drop.tip(y,y$tip.label[grep("Suiriri_suiriri",y$tip.label)])
y<-drop.tip(x,x$tip.label[grep("Tyrannulus_elatus",x$tip.label)])
x<-drop.tip(y,y$tip.label[grep("Myiopagis_caniceps",y$tip.label)])
y<-drop.tip(x,x$tip.label[grep("Myiopagis_olallai",x$tip.label)])
x<-drop.tip(y,y$tip.label[grep("Myiopagis_viridicata",y$tip.label)])
y<-drop.tip(x,x$tip.label[grep("Myiopagis_flavivertex",x$tip.label)])
x<-drop.tip(y,y$tip.label[grep("Myiopagis_subplacens",y$tip.label)])
y<-drop.tip(x,x$tip.label[grep("Myiopagis_gaimardii",x$tip.label)])
x<-drop.tip(y,y$tip.label[grep("Myiopagis_cotta",y$tip.label)])
y<-drop.tip(x,x$tip.label[grep("Elaenia_cristata",x$tip.label)])
x<-drop.tip(y,y$tip.label[grep("Elaenia_ruficeps",y$tip.label)])
y<-drop.tip(x,x$tip.label[grep("Elaenia_gigas",x$tip.label)])
x<-drop.tip(y,y$tip.label[grep("Elaenia_dayi",y$tip.label)])
y<-drop.tip(x,x$tip.label[grep("Elaenia_obscura",x$tip.label)])
x<-drop.tip(y,y$tip.label[grep("Elaenia_mesoleuca",y$tip.label)])
y<-drop.tip(x,x$tip.label[grep("Elaenia_chiriquensis",x$tip.label)])
x<-drop.tip(y,y$tip.label[grep("Elaenia_pallatangae",y$tip.label)])
y<-drop.tip(x,x$tip.label[grep("Elaenia_albiceps",x$tip.label)])
x<-drop.tip(y,y$tip.label[grep("Elaenia_frantzii",y$tip.label)])
y<-drop.tip(x,x$tip.label[grep("Elaenia_fallax",x$tip.label)])
x<-drop.tip(y,y$tip.label[grep("Elaenia_martinica",y$tip.label)])
y<-drop.tip(x,x$tip.label[grep("Elaenia_flavogaster",x$tip.label)])
x<-drop.tip(y,y$tip.label[grep("Elaenia_pelzelni",y$tip.label)])
y<-drop.tip(x,x$tip.label[grep("Elaenia_spectabilis",x$tip.label)])
x<-drop.tip(y,y$tip.label[grep("Elaenia_parvirostris",y$tip.label)])
y<-drop.tip(x,x$tip.label[grep("Elaenia_ridleyana",x$tip.label)])
x<-drop.tip(y,y$tip.label[grep("Elaenia_strepera",y$tip.label)])
y<-drop.tip(x,x$tip.label[grep("Nesotriccus_ridgwayi",x$tip.label)])
x<-drop.tip(y,y$tip.label[grep("Capsiempis_flaveola",y$tip.label)])
y<-drop.tip(x,x$tip.label[grep("Phyllomyias_griseocapilla",x$tip.label)])
x<-drop.tip(y,y$tip.label[grep("Phyllomyias_griseiceps",y$tip.label)])
y<-drop.tip(x,x$tip.label[grep("Phyllomyias_reiseri",x$tip.label)])
x<-drop.tip(y,y$tip.label[grep("Phyllomyias_fasciatus",y$tip.label)])
y<-drop.tip(x,x$tip.label[grep("Phaeomyias_tumbezana",x$tip.label)])
x<-drop.tip(y,y$tip.label[grep("Phaeomyias_murina",y$tip.label)])
y<-drop.tip(x,x$tip.label[grep("Pseudelaenia_leucospodia",x$tip.label)])
x<-drop.tip(y,y$tip.label[grep("Mecocerculus_leucophrys",y$tip.label)])
y<-drop.tip(x,x$tip.label[grep("Serpophaga_subcristata",x$tip.label)])
x<-drop.tip(y,y$tip.label[grep("Serpophaga_munda",y$tip.label)])
y<-drop.tip(x,x$tip.label[grep("Serpophaga_hypoleuca",x$tip.label)])
x<-drop.tip(y,y$tip.label[grep("Polystictus_pectoralis",y$tip.label)])
y<-drop.tip(x,x$tip.label[grep("Polystictus_superciliaris",x$tip.label)])
x<-drop.tip(y,y$tip.label[grep("Serpophaga_nigricans",y$tip.label)])
y<-drop.tip(x,x$tip.label[grep("Serpophaga_cinerea",x$tip.label)])
x<-drop.tip(y,y$tip.label[grep("Pseudocolopteryx_flaviventris",y$tip.label)])
y<-drop.tip(x,x$tip.label[grep("Pseudocolopteryx_acutipennis",x$tip.label)])
x<-drop.tip(y,y$tip.label[grep("Pseudocolopteryx_sclateri",y$tip.label)])
y<-drop.tip(x,x$tip.label[grep("Pseudocolopteryx_dinelliana",x$tip.label)])
x<-drop.tip(y,y$tip.label[grep("Culicivora_caudacuta",y$tip.label)])
y<-drop.tip(x,x$tip.label[grep("Anairetes_reguloides",x$tip.label)])
x<-drop.tip(y,y$tip.label[grep("Anairetes_nigrocristatus",y$tip.label)])
y<-drop.tip(x,x$tip.label[grep("Anairetes_fernandezianus",x$tip.label)])
x<-drop.tip(y,y$tip.label[grep("Anairetes_parulus",y$tip.label)])
y<-drop.tip(x,x$tip.label[grep("Anairetes_flavirostris",x$tip.label)])
x<-drop.tip(y,y$tip.label[grep("Anairetes_agraphia",y$tip.label)])
y<-drop.tip(x,x$tip.label[grep("Anairetes_alpinus",x$tip.label)])
x<-drop.tip(y,y$tip.label[grep("Anairetes_agilis",y$tip.label)])
y<-drop.tip(x,x$tip.label[grep("Stigmatura_napensis",x$tip.label)])
x<-drop.tip(y,y$tip.label[grep("Zimmerius_villarejoi",y$tip.label)])
y<-drop.tip(x,x$tip.label[grep("Zimmerius_flavidifrons",x$tip.label)])
x<-drop.tip(y,y$tip.label[grep("Zimmerius_viridiflavus",y$tip.label)])
y<-drop.tip(x,x$tip.label[grep("Zimmerius_gracilipes",x$tip.label)])
x<-drop.tip(y,y$tip.label[grep("Zimmerius_chrysops",y$tip.label)])
y<-drop.tip(x,x$tip.label[grep("Zimmerius_bolivianus",x$tip.label)])
x<-drop.tip(y,y$tip.label[grep("Zimmerius_improbus",y$tip.label)])
y<-drop.tip(x,x$tip.label[grep("Zimmerius_albigularis",x$tip.label)])
x<-drop.tip(y,y$tip.label[grep("Zimmerius_vilissimus",y$tip.label)])
y<-drop.tip(x,x$tip.label[grep("Zimmerius_acer",x$tip.label)])
x<-drop.tip(y,y$tip.label[grep("Zimmerius_cinereicapilla",y$tip.label)])
y<-drop.tip(x,x$tip.label[grep("Mecocerculus_stictopterus",x$tip.label)])
x<-drop.tip(y,y$tip.label[grep("Conopias_cinchoneti",y$tip.label)])
y<-drop.tip(x,x$tip.label[grep("Conopias_trivirgatus",x$tip.label)])
x<-drop.tip(y,y$tip.label[grep("Conopias_parvus",y$tip.label)])
y<-drop.tip(x,x$tip.label[grep("Conopias_albovittatus",x$tip.label)])
x<-drop.tip(y,y$tip.label[grep("Mecocerculus_hellmayri",y$tip.label)])
y<-drop.tip(x,x$tip.label[grep("Phyllomyias_sclateri",x$tip.label)])
x<-drop.tip(y,y$tip.label[grep("Phyllomyias_zeledoni",y$tip.label)])
y<-drop.tip(x,x$tip.label[grep("Phyllomyias_plumbeiceps",x$tip.label)])
x<-drop.tip(y,y$tip.label[grep("Phyllomyias_virescens",y$tip.label)])
y<-drop.tip(x,x$tip.label[grep("Phyllomyias_nigrocapillus",x$tip.label)])
x<-drop.tip(y,y$tip.label[grep("Phyllomyias_cinereiceps",y$tip.label)])
y<-drop.tip(x,x$tip.label[grep("Mecocerculus_poecilocercus",x$tip.label)])
x<-drop.tip(y,y$tip.label[grep("Mecocerculus_calopterus",y$tip.label)])
y<-drop.tip(x,x$tip.label[grep("Mecocerculus_minor",x$tip.label)])
x<-drop.tip(y,y$tip.label[grep("Phyllomyias_weedeni",y$tip.label)])
y<-drop.tip(x,x$tip.label[grep("Phyllomyias_burmeisteri",x$tip.label)])
x<-drop.tip(y,y$tip.label[grep("Phyllomyias_uropygialis",y$tip.label)])
y<-drop.tip(x,x$tip.label[grep("Ornithion_semiflavum",x$tip.label)])
x<-drop.tip(y,y$tip.label[grep("Ornithion_brunneicapillus",y$tip.label)])
y<-drop.tip(x,x$tip.label[grep("Ornithion_inerme",x$tip.label)])
x<-drop.tip(y,y$tip.label[grep("Camptostoma_obsoletum",y$tip.label)])
y<-drop.tip(x,x$tip.label[grep("Camptostoma_imberbe",x$tip.label)])
x<-drop.tip(y,y$tip.label[grep("Inezia_tenuirostris",y$tip.label)])
y<-drop.tip(x,x$tip.label[grep("Inezia_inornata",x$tip.label)])
x<-drop.tip(y,y$tip.label[grep("Inezia_caudata",y$tip.label)])
y<-drop.tip(x,x$tip.label[grep("Inezia_subflava",x$tip.label)])
x<-drop.tip(y,y$tip.label[grep("Euscarthmus_meloryphus",y$tip.label)])
y<-drop.tip(x,x$tip.label[grep("Euscarthmus_rufomarginatus",x$tip.label)])
x<-drop.tip(y,y$tip.label[grep("Phyllomyias_urichi",y$tip.label)])
y<-drop.tip(x,x$tip.label[grep("Stigmatura_budytoides",x$tip.label)])
x<-drop.tip(y,y$tip.label[grep("Legatus_leucophaius",y$tip.label)])
y<-drop.tip(x,x$tip.label[grep("Attila_spadiceus",x$tip.label)])
x<-drop.tip(y,y$tip.label[grep("Attila_torridus",y$tip.label)])
y<-drop.tip(x,x$tip.label[grep("Attila_citriniventris",x$tip.label)])
x<-drop.tip(y,y$tip.label[grep("Attila_phoenicurus",y$tip.label)])
y<-drop.tip(x,x$tip.label[grep("Attila_cinnamomeus",x$tip.label)])
x<-drop.tip(y,y$tip.label[grep("Attila_rufus",y$tip.label)])
y<-drop.tip(x,x$tip.label[grep("Attila_bolivianus",x$tip.label)])
x<-drop.tip(y,y$tip.label[grep("Sirystes_sibilator",y$tip.label)])
y<-drop.tip(x,x$tip.label[grep("Sirystes_albogriseus",x$tip.label)])
x<-drop.tip(y,y$tip.label[grep("Myiarchus_validus",y$tip.label)])
y<-drop.tip(x,x$tip.label[grep("Myiarchus_oberi",x$tip.label)])
x<-drop.tip(y,y$tip.label[grep("Myiarchus_cephalotes",y$tip.label)])
y<-drop.tip(x,x$tip.label[grep("Myiarchus_nugator",x$tip.label)])
x<-drop.tip(y,y$tip.label[grep("Myiarchus_ferox",y$tip.label)])
y<-drop.tip(x,x$tip.label[grep("Myiarchus_panamensis",x$tip.label)])
x<-drop.tip(y,y$tip.label[grep("Myiarchus_magnirostris",y$tip.label)])
y<-drop.tip(x,x$tip.label[grep("Myiarchus_phaeocephalus",x$tip.label)])
x<-drop.tip(y,y$tip.label[grep("Myiarchus_sagrae",y$tip.label)])
y<-drop.tip(x,x$tip.label[grep("Myiarchus_cinerascens",x$tip.label)])
x<-drop.tip(y,y$tip.label[grep("Myiarchus_apicalis",y$tip.label)])
y<-drop.tip(x,x$tip.label[grep("Myiarchus_crinitus",x$tip.label)])
x<-drop.tip(y,y$tip.label[grep("Myiarchus_stolidus",y$tip.label)])
y<-drop.tip(x,x$tip.label[grep("Myiarchus_tyrannulus",x$tip.label)])
x<-drop.tip(y,y$tip.label[grep("Myiarchus_semirufus",y$tip.label)])
y<-drop.tip(x,x$tip.label[grep("Myiarchus_nuttingi",x$tip.label)])
x<-drop.tip(y,y$tip.label[grep("Myiarchus_venezuelensis",y$tip.label)])
y<-drop.tip(x,x$tip.label[grep("Myiarchus_yucatanensis",x$tip.label)])
x<-drop.tip(y,y$tip.label[grep("Myiarchus_swainsoni",y$tip.label)])
y<-drop.tip(x,x$tip.label[grep("Myiarchus_barbirostris",x$tip.label)])
x<-drop.tip(y,y$tip.label[grep("Myiarchus_tuberculifer",y$tip.label)])
y<-drop.tip(x,x$tip.label[grep("Myiarchus_antillarum",x$tip.label)])
x<-drop.tip(y,y$tip.label[grep("Casiornis_fuscus",y$tip.label)])
y<-drop.tip(x,x$tip.label[grep("Casiornis_rufus",x$tip.label)])
x<-drop.tip(y,y$tip.label[grep("Rhytipterna_immunda",y$tip.label)])
y<-drop.tip(x,x$tip.label[grep("Rhytipterna_simplex",x$tip.label)])
x<-drop.tip(y,y$tip.label[grep("Rhytipterna_holerythra",y$tip.label)])
y<-drop.tip(x,x$tip.label[grep("Myiozetetes_granadensis",x$tip.label)])
x<-drop.tip(y,y$tip.label[grep("Myiozetetes_cayanensis",y$tip.label)])
y<-drop.tip(x,x$tip.label[grep("Myiozetetes_luteiventris",x$tip.label)])
x<-drop.tip(y,y$tip.label[grep("Myiozetetes_similis",y$tip.label)])
y<-drop.tip(x,x$tip.label[grep("Megarynchus_pitangua",x$tip.label)])
x<-drop.tip(y,y$tip.label[grep("Tyrannopsis_sulphurea",y$tip.label)])
y<-drop.tip(x,x$tip.label[grep("Myiodynastes_luteiventris",x$tip.label)])
x<-drop.tip(y,y$tip.label[grep("Myiodynastes_chrysocephalus",y$tip.label)])
y<-drop.tip(x,x$tip.label[grep("Myiodynastes_maculatus",x$tip.label)])
x<-drop.tip(y,y$tip.label[grep("Myiodynastes_bairdii",y$tip.label)])
y<-drop.tip(x,x$tip.label[grep("Myiodynastes_hemichrysus",x$tip.label)])
x<-drop.tip(y,y$tip.label[grep("Tyrannus_vociferans",y$tip.label)])
y<-drop.tip(x,x$tip.label[grep("Tyrannus_albogularis",x$tip.label)])
x<-drop.tip(y,y$tip.label[grep("Tyrannus_niveigularis",y$tip.label)])
y<-drop.tip(x,x$tip.label[grep("Tyrannus_crassirostris",x$tip.label)])
x<-drop.tip(y,y$tip.label[grep("Tyrannus_savana",y$tip.label)])
y<-drop.tip(x,x$tip.label[grep("Tyrannus_cubensis",x$tip.label)])
x<-drop.tip(y,y$tip.label[grep("Tyrannus_couchii",y$tip.label)])
y<-drop.tip(x,x$tip.label[grep("Tyrannus_melancholicus",x$tip.label)])
x<-drop.tip(y,y$tip.label[grep("Tyrannus_dominicensis",y$tip.label)])
y<-drop.tip(x,x$tip.label[grep("Tyrannus_caudifasciatus",x$tip.label)])
x<-drop.tip(y,y$tip.label[grep("Tyrannus_tyrannus",y$tip.label)])
y<-drop.tip(x,x$tip.label[grep("Tyrannus_forficatus",x$tip.label)])
x<-drop.tip(y,y$tip.label[grep("Tyrannus_verticalis",y$tip.label)])
y<-drop.tip(x,x$tip.label[grep("Empidonomus_aurantioatrocristatus",x$tip.label)])
x<-drop.tip(y,y$tip.label[grep("Empidonomus_varius",y$tip.label)])
y<-drop.tip(x,x$tip.label[grep("Machetornis_rixosa",x$tip.label)])
x<-drop.tip(y,y$tip.label[grep("Pitangus_sulphuratus",y$tip.label)])
y<-drop.tip(x,x$tip.label[grep("Pitangus_lictor",x$tip.label)])
x<-drop.tip(y,y$tip.label[grep("Ramphotrigon_megacephalum",y$tip.label)])
y<-drop.tip(x,x$tip.label[grep("Deltarhynchus_flammulatus",x$tip.label)])
x<-drop.tip(y,y$tip.label[grep("Ramphotrigon_ruficauda",y$tip.label)])
y<-drop.tip(x,x$tip.label[grep("Ramphotrigon_fuscicauda",x$tip.label)])
x<-drop.tip(y,y$tip.label[grep("Sublegatus_modestus",y$tip.label)])
y<-drop.tip(x,x$tip.label[grep("Sublegatus_arenarum",x$tip.label)])
x<-drop.tip(y,y$tip.label[grep("Sublegatus_obscurior",y$tip.label)])
y<-drop.tip(x,x$tip.label[grep("Fluvicola_albiventer",x$tip.label)])
x<-drop.tip(y,y$tip.label[grep("Phelpsia_inornatus",y$tip.label)])
y<-drop.tip(x,x$tip.label[grep("Fluvicola_pica",x$tip.label)])
x<-drop.tip(y,y$tip.label[grep("Arundinicola_leucocephala",y$tip.label)])
y<-drop.tip(x,x$tip.label[grep("Alectrurus_risora",x$tip.label)])
x<-drop.tip(y,y$tip.label[grep("Alectrurus_tricolor",y$tip.label)])
y<-drop.tip(x,x$tip.label[grep("Gubernetes_yetapa",x$tip.label)])
x<-drop.tip(y,y$tip.label[grep("Pyrocephalus_rubinus",y$tip.label)])
y<-drop.tip(x,x$tip.label[grep("Fluvicola_nengeta",x$tip.label)])
x<-drop.tip(y,y$tip.label[grep("Myiophobus_cryptoxanthus",y$tip.label)])
y<-drop.tip(x,x$tip.label[grep("Myiophobus_fasciatus",x$tip.label)])
x<-drop.tip(y,y$tip.label[grep("Ochthoeca_thoracica",y$tip.label)])
y<-drop.tip(x,x$tip.label[grep("Ochthoeca_jelskii",x$tip.label)])
x<-drop.tip(y,y$tip.label[grep("Ochthoeca_frontalis",y$tip.label)])
y<-drop.tip(x,x$tip.label[grep("Ochthoeca_pulchella",x$tip.label)])
x<-drop.tip(y,y$tip.label[grep("Ochthoeca_leucophrys",y$tip.label)])
y<-drop.tip(x,x$tip.label[grep("Ochthoeca_piurae",x$tip.label)])
x<-drop.tip(y,y$tip.label[grep("Ochthoeca_rufipectoralis",y$tip.label)])
y<-drop.tip(x,x$tip.label[grep("Ochthoeca_fumicolor",x$tip.label)])
x<-drop.tip(y,y$tip.label[grep("Ochthoeca_diadema",y$tip.label)])
y<-drop.tip(x,x$tip.label[grep("Ochthoeca_nigrita",x$tip.label)])
x<-drop.tip(y,y$tip.label[grep("Tumbezia_salvini",y$tip.label)])
y<-drop.tip(x,x$tip.label[grep("Ochthoeca_cinnamomeiventris",x$tip.label)])
x<-drop.tip(y,y$tip.label[grep("Ochthoeca_oenanthoides",y$tip.label)])
y<-drop.tip(x,x$tip.label[grep("Colorhamphus_parvirostris",x$tip.label)])
x<-drop.tip(y,y$tip.label[grep("Myiophobus_flavicans",y$tip.label)])
y<-drop.tip(x,x$tip.label[grep("Myiophobus_roraimae",x$tip.label)])
x<-drop.tip(y,y$tip.label[grep("Myiophobus_phoenicomitra",y$tip.label)])
y<-drop.tip(x,x$tip.label[grep("Colonia_colonus",x$tip.label)])
x<-drop.tip(y,y$tip.label[grep("Myiophobus_inornatus",y$tip.label)])
y<-drop.tip(x,x$tip.label[grep("Lathrotriccus_griseipectus",x$tip.label)])
x<-drop.tip(y,y$tip.label[grep("Lathrotriccus_euleri",y$tip.label)])
y<-drop.tip(x,x$tip.label[grep("Aphanotriccus_capitalis",x$tip.label)])
x<-drop.tip(y,y$tip.label[grep("Aphanotriccus_audax",y$tip.label)])
y<-drop.tip(x,x$tip.label[grep("Xenotriccus_mexicanus",x$tip.label)])
x<-drop.tip(y,y$tip.label[grep("Xenotriccus_callizonus",y$tip.label)])
y<-drop.tip(x,x$tip.label[grep("Cnemotriccus_fuscatus",x$tip.label)])
x<-drop.tip(y,y$tip.label[grep("Ochthornis_littoralis",y$tip.label)])
y<-drop.tip(x,x$tip.label[grep("Contopus_ochraceus",x$tip.label)])
x<-drop.tip(y,y$tip.label[grep("Contopus_pertinax",y$tip.label)])
y<-drop.tip(x,x$tip.label[grep("Contopus_albogularis",x$tip.label)])
x<-drop.tip(y,y$tip.label[grep("Contopus_punensis",y$tip.label)])
y<-drop.tip(x,x$tip.label[grep("Contopus_hispaniolensis",x$tip.label)])
x<-drop.tip(y,y$tip.label[grep("Contopus_pallidus",y$tip.label)])
y<-drop.tip(x,x$tip.label[grep("Mitrephanes_olivaceus",x$tip.label)])
x<-drop.tip(y,y$tip.label[grep("Mitrephanes_phaeocercus",y$tip.label)])
y<-drop.tip(x,x$tip.label[grep("Sayornis_nigricans",x$tip.label)])
x<-drop.tip(y,y$tip.label[grep("Sayornis_phoebe",y$tip.label)])
y<-drop.tip(x,x$tip.label[grep("Sayornis_saya",x$tip.label)])
x<-drop.tip(y,y$tip.label[grep("Empidonax_virescens",y$tip.label)])
y<-drop.tip(x,x$tip.label[grep("Empidonax_flaviventris",x$tip.label)])
x<-drop.tip(y,y$tip.label[grep("Empidonax_difficilis",y$tip.label)])
y<-drop.tip(x,x$tip.label[grep("Empidonax_occidentalis",x$tip.label)])
x<-drop.tip(y,y$tip.label[grep("Empidonax_flavescens",y$tip.label)])
y<-drop.tip(x,x$tip.label[grep("Empidonax_fulvifrons",x$tip.label)])
x<-drop.tip(y,y$tip.label[grep("Empidonax_atriceps",y$tip.label)])
y<-drop.tip(x,x$tip.label[grep("Empidonax_minimus",x$tip.label)])
x<-drop.tip(y,y$tip.label[grep("Empidonax_wrightii",y$tip.label)])
y<-drop.tip(x,x$tip.label[grep("Empidonax_affinis",x$tip.label)])
x<-drop.tip(y,y$tip.label[grep("Empidonax_oberholseri",y$tip.label)])
y<-drop.tip(x,x$tip.label[grep("Empidonax_hammondii",x$tip.label)])
x<-drop.tip(y,y$tip.label[grep("Empidonax_alnorum",y$tip.label)])
y<-drop.tip(x,x$tip.label[grep("Empidonax_traillii",x$tip.label)])
x<-drop.tip(y,y$tip.label[grep("Empidonax_albigularis",y$tip.label)])
y<-drop.tip(x,x$tip.label[grep("Contopus_caribaeus",x$tip.label)])
x<-drop.tip(y,y$tip.label[grep("Contopus_fumigatus",y$tip.label)])
y<-drop.tip(x,x$tip.label[grep("Contopus_cooperi",x$tip.label)])
x<-drop.tip(y,y$tip.label[grep("Contopus_cinereus",y$tip.label)])
y<-drop.tip(x,x$tip.label[grep("Contopus_sordidulus",x$tip.label)])
x<-drop.tip(y,y$tip.label[grep("Contopus_virens",y$tip.label)])
y<-drop.tip(x,x$tip.label[grep("Contopus_lugubris",x$tip.label)])
x<-drop.tip(y,y$tip.label[grep("Contopus_latirostris",y$tip.label)])
y<-drop.tip(x,x$tip.label[grep("Contopus_nigrescens",x$tip.label)])
x<-drop.tip(y,y$tip.label[grep("Cnemarchus_erythropygius",y$tip.label)])
y<-drop.tip(x,x$tip.label[grep("Polioxolmis_rufipennis",x$tip.label)])
x<-drop.tip(y,y$tip.label[grep("Myiotheretes_pernix",y$tip.label)])
y<-drop.tip(x,x$tip.label[grep("Myiotheretes_fuscorufus",x$tip.label)])
x<-drop.tip(y,y$tip.label[grep("Myiotheretes_striaticollis",y$tip.label)])
y<-drop.tip(x,x$tip.label[grep("Myiotheretes_fumigatus",x$tip.label)])
x<-drop.tip(y,y$tip.label[grep("Xolmis_cinereus",y$tip.label)])
y<-drop.tip(x,x$tip.label[grep("Neoxolmis_rufiventris",x$tip.label)])
x<-drop.tip(y,y$tip.label[grep("Xolmis_rubetra",y$tip.label)])
y<-drop.tip(x,x$tip.label[grep("Agriornis_montanus",x$tip.label)])
x<-drop.tip(y,y$tip.label[grep("Agriornis_micropterus",y$tip.label)])
y<-drop.tip(x,x$tip.label[grep("Agriornis_murinus",x$tip.label)])
x<-drop.tip(y,y$tip.label[grep("Agriornis_albicauda",y$tip.label)])
y<-drop.tip(x,x$tip.label[grep("Agriornis_lividus",x$tip.label)])
x<-drop.tip(y,y$tip.label[grep("Xolmis_coronatus",y$tip.label)])
y<-drop.tip(x,x$tip.label[grep("Xolmis_pyrope",x$tip.label)])
x<-drop.tip(y,y$tip.label[grep("Xolmis_velatus",y$tip.label)])
y<-drop.tip(x,x$tip.label[grep("Xolmis_dominicanus",x$tip.label)])
x<-drop.tip(y,y$tip.label[grep("Xolmis_irupero",y$tip.label)])
y<-drop.tip(x,x$tip.label[grep("Xolmis_salinarum",x$tip.label)])
x<-drop.tip(y,y$tip.label[grep("Muscipipra_vetula",y$tip.label)])
y<-drop.tip(x,x$tip.label[grep("Muscisaxicola_griseus",x$tip.label)])
x<-drop.tip(y,y$tip.label[grep("Muscisaxicola_fluviatilis",y$tip.label)])
y<-drop.tip(x,x$tip.label[grep("Satrapa_icterophrys",x$tip.label)])
x<-drop.tip(y,y$tip.label[grep("Muscisaxicola_frontalis",y$tip.label)])
y<-drop.tip(x,x$tip.label[grep("Muscisaxicola_capistratus",x$tip.label)])
x<-drop.tip(y,y$tip.label[grep("Muscisaxicola_maclovianus",y$tip.label)])
y<-drop.tip(x,x$tip.label[grep("Muscisaxicola_albilora",x$tip.label)])
x<-drop.tip(y,y$tip.label[grep("Muscisaxicola_rufivertex",y$tip.label)])
y<-drop.tip(x,x$tip.label[grep("Muscisaxicola_albifrons",x$tip.label)])
x<-drop.tip(y,y$tip.label[grep("Muscisaxicola_juninensis",y$tip.label)])
y<-drop.tip(x,x$tip.label[grep("Muscisaxicola_flavinucha",x$tip.label)])
x<-drop.tip(y,y$tip.label[grep("Muscisaxicola_cinereus",y$tip.label)])
y<-drop.tip(x,x$tip.label[grep("Muscisaxicola_alpinus",x$tip.label)])
x<-drop.tip(y,y$tip.label[grep("Muscisaxicola_maculirostris",y$tip.label)])
y<-drop.tip(x,x$tip.label[grep("Knipolegus_poecilurus",x$tip.label)])
x<-drop.tip(y,y$tip.label[grep("Knipolegus_striaticeps",y$tip.label)])
y<-drop.tip(x,x$tip.label[grep("Knipolegus_hudsoni",x$tip.label)])
x<-drop.tip(y,y$tip.label[grep("Knipolegus_aterrimus",y$tip.label)])
y<-drop.tip(x,x$tip.label[grep("Knipolegus_cyanirostris",x$tip.label)])
x<-drop.tip(y,y$tip.label[grep("Knipolegus_poecilocercus",y$tip.label)])
y<-drop.tip(x,x$tip.label[grep("Knipolegus_franciscanus",x$tip.label)])
x<-drop.tip(y,y$tip.label[grep("Knipolegus_orenocensis",y$tip.label)])
y<-drop.tip(x,x$tip.label[grep("Knipolegus_lophotes",x$tip.label)])
x<-drop.tip(y,y$tip.label[grep("Knipolegus_nigerrimus",y$tip.label)])
y<-drop.tip(x,x$tip.label[grep("Knipolegus_signatus",x$tip.label)])
x<-drop.tip(y,y$tip.label[grep("Hymenops_perspicillatus",y$tip.label)])
y<-drop.tip(x,x$tip.label[grep("Lessonia_oreas",x$tip.label)])
x<-drop.tip(y,y$tip.label[grep("Lessonia_rufa",y$tip.label)])
y<-drop.tip(x,x$tip.label[grep("Muscigralla_brevicauda",x$tip.label)])
x<-drop.tip(y,y$tip.label[grep("Piprites_chloris",y$tip.label)])
y<-drop.tip(x,x$tip.label[grep("Piprites_pileata",x$tip.label)])
x<-drop.tip(y,y$tip.label[grep("Piprites_griseiceps",y$tip.label)])
y<-drop.tip(x,x$tip.label[grep("Oxyruncus_cristatus",x$tip.label)])
x<-drop.tip(y,y$tip.label[grep("Onychorhynchus_coronatus",y$tip.label)])
y<-drop.tip(x,x$tip.label[grep("Onychorhynchus_mexicanus",x$tip.label)])
x<-drop.tip(y,y$tip.label[grep("Onychorhynchus_occidentalis",y$tip.label)])
y<-drop.tip(x,x$tip.label[grep("Onychorhynchus_swainsoni",x$tip.label)])
x<-drop.tip(y,y$tip.label[grep("Myiobius_barbatus",y$tip.label)])
y<-drop.tip(x,x$tip.label[grep("Myiobius_atricaudus",x$tip.label)])
x<-drop.tip(y,y$tip.label[grep("Myiobius_villosus",y$tip.label)])
y<-drop.tip(x,x$tip.label[grep("Myiobius_sulphureipygius",x$tip.label)])
x<-drop.tip(y,y$tip.label[grep("Terenotriccus_erythrurus",y$tip.label)])
y<-drop.tip(x,x$tip.label[grep("Schiffornis_turdina",x$tip.label)])
x<-drop.tip(y,y$tip.label[grep("Schiffornis_virescens",y$tip.label)])
y<-drop.tip(x,x$tip.label[grep("Schiffornis_major",x$tip.label)])
x<-drop.tip(y,y$tip.label[grep("Laniocera_rufescens",y$tip.label)])
y<-drop.tip(x,x$tip.label[grep("Laniocera_hypopyrra",x$tip.label)])
x<-drop.tip(y,y$tip.label[grep("Laniisoma_elegans",y$tip.label)])
y<-drop.tip(x,x$tip.label[grep("Laniisoma_buckleyi",x$tip.label)])
x<-drop.tip(y,y$tip.label[grep("Iodopleura_isabellae",y$tip.label)])
y<-drop.tip(x,x$tip.label[grep("Iodopleura_fusca",x$tip.label)])
x<-drop.tip(y,y$tip.label[grep("Iodopleura_pipra",y$tip.label)])
y<-drop.tip(x,x$tip.label[grep("Pachyramphus_validus",x$tip.label)])
x<-drop.tip(y,y$tip.label[grep("Pachyramphus_minor",y$tip.label)])
y<-drop.tip(x,x$tip.label[grep("Pachyramphus_homochrous",x$tip.label)])
x<-drop.tip(y,y$tip.label[grep("Pachyramphus_aglaiae",y$tip.label)])
y<-drop.tip(x,x$tip.label[grep("Pachyramphus_viridis",x$tip.label)])
x<-drop.tip(y,y$tip.label[grep("Pachyramphus_xanthogenys",y$tip.label)])
y<-drop.tip(x,x$tip.label[grep("Pachyramphus_spodiurus",x$tip.label)])
x<-drop.tip(y,y$tip.label[grep("Pachyramphus_rufus",y$tip.label)])
y<-drop.tip(x,x$tip.label[grep("Pachyramphus_niger",x$tip.label)])
x<-drop.tip(y,y$tip.label[grep("Pachyramphus_versicolor",y$tip.label)])
y<-drop.tip(x,x$tip.label[grep("Pachyramphus_major",x$tip.label)])
x<-drop.tip(y,y$tip.label[grep("Pachyramphus_polychopterus",y$tip.label)])
y<-drop.tip(x,x$tip.label[grep("Pachyramphus_albogriseus",x$tip.label)])
x<-drop.tip(y,y$tip.label[grep("Pachyramphus_marginatus",y$tip.label)])
y<-drop.tip(x,x$tip.label[grep("Pachyramphus_castaneus",x$tip.label)])
x<-drop.tip(y,y$tip.label[grep("Pachyramphus_cinnamomeus",y$tip.label)])
y<-drop.tip(x,x$tip.label[grep("Pachyramphus_surinamus",x$tip.label)])
x<-drop.tip(y,y$tip.label[grep("Xenopsaris_albinucha",y$tip.label)])
y<-drop.tip(x,x$tip.label[grep("Tityra_cayana",x$tip.label)])
x<-drop.tip(y,y$tip.label[grep("Tityra_semifasciata",y$tip.label)])
y<-drop.tip(x,x$tip.label[grep("Tityra_inquisitor",x$tip.label)])
x<-drop.tip(y,y$tip.label[grep("Heterocercus_linteatus",y$tip.label)])
y<-drop.tip(x,x$tip.label[grep("Heterocercus_flavivertex",x$tip.label)])
x<-drop.tip(y,y$tip.label[grep("Heterocercus_aurantiivertex",y$tip.label)])
y<-drop.tip(x,x$tip.label[grep("Lepidothrix_vilasboasi",x$tip.label)])
x<-drop.tip(y,y$tip.label[grep("Lepidothrix_isidorei",y$tip.label)])
y<-drop.tip(x,x$tip.label[grep("Lepidothrix_coronata",x$tip.label)])
x<-drop.tip(y,y$tip.label[grep("Lepidothrix_coeruleocapilla",y$tip.label)])
y<-drop.tip(x,x$tip.label[grep("Lepidothrix_iris",x$tip.label)])
x<-drop.tip(y,y$tip.label[grep("Lepidothrix_nattereri",y$tip.label)])
y<-drop.tip(x,x$tip.label[grep("Lepidothrix_serena",x$tip.label)])
x<-drop.tip(y,y$tip.label[grep("Lepidothrix_suavissima",y$tip.label)])
y<-drop.tip(x,x$tip.label[grep("Pipra_cornuta",x$tip.label)])
x<-drop.tip(y,y$tip.label[grep("Pipra_rubrocapilla",y$tip.label)])
y<-drop.tip(x,x$tip.label[grep("Pipra_mentalis",x$tip.label)])
x<-drop.tip(y,y$tip.label[grep("Pipra_erythrocephala",y$tip.label)])
y<-drop.tip(x,x$tip.label[grep("Machaeropterus_deliciosus",x$tip.label)])
x<-drop.tip(y,y$tip.label[grep("Pipra_pipra",y$tip.label)])
y<-drop.tip(x,x$tip.label[grep("Machaeropterus_regulus",x$tip.label)])
x<-drop.tip(y,y$tip.label[grep("Machaeropterus_pyrocephalus",y$tip.label)])
y<-drop.tip(x,x$tip.label[grep("Pipra_chloromeros",x$tip.label)])
x<-drop.tip(y,y$tip.label[grep("Pipra_aureola",y$tip.label)])
y<-drop.tip(x,x$tip.label[grep("Pipra_fasciicauda",x$tip.label)])
x<-drop.tip(y,y$tip.label[grep("Pipra_filicauda",y$tip.label)])
y<-drop.tip(x,x$tip.label[grep("Manacus_candei",x$tip.label)])
x<-drop.tip(y,y$tip.label[grep("Manacus_aurantiacus",y$tip.label)])
y<-drop.tip(x,x$tip.label[grep("Manacus_manacus",x$tip.label)])
x<-drop.tip(y,y$tip.label[grep("Manacus_vitellinus",y$tip.label)])
y<-drop.tip(x,x$tip.label[grep("Corapipo_altera",x$tip.label)])
x<-drop.tip(y,y$tip.label[grep("Corapipo_leucorrhoa",y$tip.label)])
y<-drop.tip(x,x$tip.label[grep("Corapipo_gutturalis",x$tip.label)])
x<-drop.tip(y,y$tip.label[grep("Masius_chrysopterus",y$tip.label)])
y<-drop.tip(x,x$tip.label[grep("Ilicura_militaris",x$tip.label)])
x<-drop.tip(y,y$tip.label[grep("Antilophia_galeata",y$tip.label)])
y<-drop.tip(x,x$tip.label[grep("Antilophia_bokermanni",x$tip.label)])
x<-drop.tip(y,y$tip.label[grep("Chiroxiphia_linearis",y$tip.label)])
y<-drop.tip(x,x$tip.label[grep("Chiroxiphia_pareola",x$tip.label)])
x<-drop.tip(y,y$tip.label[grep("Chiroxiphia_lanceolata",y$tip.label)])
y<-drop.tip(x,x$tip.label[grep("Chiroxiphia_caudata",x$tip.label)])
x<-drop.tip(y,y$tip.label[grep("Chiroxiphia_boliviana",y$tip.label)])
y<-drop.tip(x,x$tip.label[grep("Xenopipo_unicolor",x$tip.label)])
x<-drop.tip(y,y$tip.label[grep("Xenopipo_holochlora",y$tip.label)])
y<-drop.tip(x,x$tip.label[grep("Xenopipo_flavicapilla",x$tip.label)])
x<-drop.tip(y,y$tip.label[grep("Xenopipo_atronitens",y$tip.label)])
y<-drop.tip(x,x$tip.label[grep("Xenopipo_uniformis",x$tip.label)])
x<-drop.tip(y,y$tip.label[grep("Tyranneutes_virescens",y$tip.label)])
y<-drop.tip(x,x$tip.label[grep("Tyranneutes_stolzmanni",x$tip.label)])
x<-drop.tip(y,y$tip.label[grep("Neopelma_pallescens",y$tip.label)])
y<-drop.tip(x,x$tip.label[grep("Neopelma_chrysocephalum",x$tip.label)])
x<-drop.tip(y,y$tip.label[grep("Neopelma_chrysolophum",y$tip.label)])
y<-drop.tip(x,x$tip.label[grep("Neopelma_aurifrons",x$tip.label)])
x<-drop.tip(y,y$tip.label[grep("Neopelma_sulphureiventer",y$tip.label)])
y<-drop.tip(x,x$tip.label[grep("Ampelioides_tschudii",x$tip.label)])
x<-drop.tip(y,y$tip.label[grep("Pipreola_riefferii",y$tip.label)])
y<-drop.tip(x,x$tip.label[grep("Pipreola_intermedia",x$tip.label)])
x<-drop.tip(y,y$tip.label[grep("Pipreola_pulchra",y$tip.label)])
y<-drop.tip(x,x$tip.label[grep("Pipreola_arcuata",x$tip.label)])
x<-drop.tip(y,y$tip.label[grep("Pipreola_jucunda",y$tip.label)])
y<-drop.tip(x,x$tip.label[grep("Pipreola_aureopectus",x$tip.label)])
x<-drop.tip(y,y$tip.label[grep("Pipreola_whitelyi",y$tip.label)])
y<-drop.tip(x,x$tip.label[grep("Pipreola_formosa",x$tip.label)])
x<-drop.tip(y,y$tip.label[grep("Pipreola_frontalis",y$tip.label)])
y<-drop.tip(x,x$tip.label[grep("Pipreola_chlorolepidota",x$tip.label)])
x<-drop.tip(y,y$tip.label[grep("Pipreola_lubomirskii",y$tip.label)])
y<-drop.tip(x,x$tip.label[grep("Snowornis_subalaris",x$tip.label)])
x<-drop.tip(y,y$tip.label[grep("Snowornis_cryptolophus",y$tip.label)])
y<-drop.tip(x,x$tip.label[grep("Haematoderus_militaris",x$tip.label)])
x<-drop.tip(y,y$tip.label[grep("Perissocephalus_tricolor",y$tip.label)])
y<-drop.tip(x,x$tip.label[grep("Cephalopterus_glabricollis",x$tip.label)])
x<-drop.tip(y,y$tip.label[grep("Cephalopterus_penduliger",y$tip.label)])
y<-drop.tip(x,x$tip.label[grep("Cephalopterus_ornatus",x$tip.label)])
x<-drop.tip(y,y$tip.label[grep("Pyroderus_scutatus",y$tip.label)])
y<-drop.tip(x,x$tip.label[grep("Querula_purpurata",x$tip.label)])
x<-drop.tip(y,y$tip.label[grep("Cotinga_maculata",y$tip.label)])
y<-drop.tip(x,x$tip.label[grep("Cotinga_cayana",x$tip.label)])
x<-drop.tip(y,y$tip.label[grep("Cotinga_maynana",y$tip.label)])
y<-drop.tip(x,x$tip.label[grep("Cotinga_ridgwayi",x$tip.label)])
x<-drop.tip(y,y$tip.label[grep("Cotinga_amabilis",y$tip.label)])
y<-drop.tip(x,x$tip.label[grep("Cotinga_nattererii",x$tip.label)])
x<-drop.tip(y,y$tip.label[grep("Cotinga_cotinga",y$tip.label)])
y<-drop.tip(x,x$tip.label[grep("Procnias_tricarunculatus",x$tip.label)])
x<-drop.tip(y,y$tip.label[grep("Procnias_averano",y$tip.label)])
y<-drop.tip(x,x$tip.label[grep("Procnias_nudicollis",x$tip.label)])
x<-drop.tip(y,y$tip.label[grep("Procnias_albus",y$tip.label)])
y<-drop.tip(x,x$tip.label[grep("Carpodectes_antoniae",x$tip.label)])
x<-drop.tip(y,y$tip.label[grep("Carpodectes_hopkei",y$tip.label)])
y<-drop.tip(x,x$tip.label[grep("Carpodectes_nitidus",x$tip.label)])
x<-drop.tip(y,y$tip.label[grep("Xipholena_punicea",y$tip.label)])
y<-drop.tip(x,x$tip.label[grep("Xipholena_atropurpurea",x$tip.label)])
x<-drop.tip(y,y$tip.label[grep("Xipholena_lamellipennis",y$tip.label)])
y<-drop.tip(x,x$tip.label[grep("Calyptura_cristata",x$tip.label)])
x<-drop.tip(y,y$tip.label[grep("Gymnoderus_foetidus",y$tip.label)])
y<-drop.tip(x,x$tip.label[grep("Conioptilon_mcilhennyi",x$tip.label)])
x<-drop.tip(y,y$tip.label[grep("Porphyrolaema_porphyrolaema",y$tip.label)])
y<-drop.tip(x,x$tip.label[grep("Lipaugus_vociferans",x$tip.label)])
x<-drop.tip(y,y$tip.label[grep("Lipaugus_uropygialis",y$tip.label)])
y<-drop.tip(x,x$tip.label[grep("Lipaugus_fuscocinereus",x$tip.label)])
x<-drop.tip(y,y$tip.label[grep("Lipaugus_streptophorus",y$tip.label)])
y<-drop.tip(x,x$tip.label[grep("Lipaugus_unirufus",x$tip.label)])
x<-drop.tip(y,y$tip.label[grep("Lipaugus_weberi",y$tip.label)])
y<-drop.tip(x,x$tip.label[grep("Lipaugus_lanioides",x$tip.label)])
x<-drop.tip(y,y$tip.label[grep("Tijuca_condita",y$tip.label)])
y<-drop.tip(x,x$tip.label[grep("Tijuca_atra",x$tip.label)])
x<-drop.tip(y,y$tip.label[grep("Carpornis_cucullata",y$tip.label)])
y<-drop.tip(x,x$tip.label[grep("Carpornis_melanocephala",x$tip.label)])
x<-drop.tip(y,y$tip.label[grep("Phoenicircus_nigricollis",y$tip.label)])
y<-drop.tip(x,x$tip.label[grep("Phoenicircus_carnifex",x$tip.label)])
x<-drop.tip(y,y$tip.label[grep("Rupicola_rupicola",y$tip.label)])
y<-drop.tip(x,x$tip.label[grep("Rupicola_peruvianus",x$tip.label)])
x<-drop.tip(y,y$tip.label[grep("Zaratornis_stresemanni",y$tip.label)])
y<-drop.tip(x,x$tip.label[grep("Doliornis_sclateri",x$tip.label)])
x<-drop.tip(y,y$tip.label[grep("Doliornis_remseni",y$tip.label)])
y<-drop.tip(x,x$tip.label[grep("Ampelion_rubrocristatus",x$tip.label)])
x<-drop.tip(y,y$tip.label[grep("Ampelion_rufaxilla",y$tip.label)])
y<-drop.tip(x,x$tip.label[grep("Phibalura_flavirostris",x$tip.label)])
x<-drop.tip(y,y$tip.label[grep("Phytotoma_rutila",y$tip.label)])
y<-drop.tip(x,x$tip.label[grep("Phytotoma_raimondii",x$tip.label)])
x<-drop.tip(y,y$tip.label[grep("Phytotoma_rara",y$tip.label)])
y<-drop.tip(x,x$tip.label[grep("Myrmornis_torquata",x$tip.label)])
x<-drop.tip(y,y$tip.label[grep("Pygiptila_stellaris",y$tip.label)])
y<-drop.tip(x,x$tip.label[grep("Thamnistes_anabatinus",x$tip.label)])
x<-drop.tip(y,y$tip.label[grep("Myrmotherula_guttata",y$tip.label)])
y<-drop.tip(x,x$tip.label[grep("Myrmotherula_longipennis",x$tip.label)])
x<-drop.tip(y,y$tip.label[grep("Myrmotherula_axillaris",y$tip.label)])
y<-drop.tip(x,x$tip.label[grep("Myrmotherula_iheringi",x$tip.label)])
x<-drop.tip(y,y$tip.label[grep("Formicivora_serrana",y$tip.label)])
y<-drop.tip(x,x$tip.label[grep("Formicivora_rufa",x$tip.label)])
x<-drop.tip(y,y$tip.label[grep("Formicivora_littoralis",y$tip.label)])
y<-drop.tip(x,x$tip.label[grep("Formicivora_grisea",x$tip.label)])
x<-drop.tip(y,y$tip.label[grep("Formicivora_melanogaster",y$tip.label)])
y<-drop.tip(x,x$tip.label[grep("Formicivora_intermedia",x$tip.label)])
x<-drop.tip(y,y$tip.label[grep("Formicivora_iheringi",y$tip.label)])
y<-drop.tip(x,x$tip.label[grep("Formicivora_erythronotos",x$tip.label)])
x<-drop.tip(y,y$tip.label[grep("Myrmotherula_schisticolor",y$tip.label)])
y<-drop.tip(x,x$tip.label[grep("Myrmotherula_snowi",x$tip.label)])
x<-drop.tip(y,y$tip.label[grep("Myrmotherula_sunensis",y$tip.label)])
y<-drop.tip(x,x$tip.label[grep("Myrmotherula_grisea",x$tip.label)])
x<-drop.tip(y,y$tip.label[grep("Myrmotherula_behni",y$tip.label)])
y<-drop.tip(x,x$tip.label[grep("Myrmotherula_assimilis",x$tip.label)])
x<-drop.tip(y,y$tip.label[grep("Myrmotherula_menetriesii",y$tip.label)])
y<-drop.tip(x,x$tip.label[grep("Myrmotherula_pacifica",x$tip.label)])
x<-drop.tip(y,y$tip.label[grep("Myrmotherula_surinamensis",y$tip.label)])
y<-drop.tip(x,x$tip.label[grep("Myrmotherula_multostriata",x$tip.label)])
x<-drop.tip(y,y$tip.label[grep("Myrmochanes_hemileucus",y$tip.label)])
y<-drop.tip(x,x$tip.label[grep("Myrmotherula_cherriei",x$tip.label)])
x<-drop.tip(y,y$tip.label[grep("Myrmotherula_luctuosa",y$tip.label)])
y<-drop.tip(x,x$tip.label[grep("Myrmotherula_brachyura",x$tip.label)])
x<-drop.tip(y,y$tip.label[grep("Myrmotherula_ignota",y$tip.label)])
y<-drop.tip(x,x$tip.label[grep("Myrmotherula_sclateri",x$tip.label)])
x<-drop.tip(y,y$tip.label[grep("Myrmotherula_urosticta",y$tip.label)])
y<-drop.tip(x,x$tip.label[grep("Myrmotherula_ambigua",x$tip.label)])
x<-drop.tip(y,y$tip.label[grep("Myrmotherula_longicauda",y$tip.label)])
y<-drop.tip(x,x$tip.label[grep("Myrmotherula_klagesi",x$tip.label)])
x<-drop.tip(y,y$tip.label[grep("Thamnomanes_saturninus",y$tip.label)])
y<-drop.tip(x,x$tip.label[grep("Thamnomanes_ardesiacus",x$tip.label)])
x<-drop.tip(y,y$tip.label[grep("Thamnomanes_caesius",y$tip.label)])
y<-drop.tip(x,x$tip.label[grep("Thamnomanes_schistogynus",x$tip.label)])
x<-drop.tip(y,y$tip.label[grep("Myrmotherula_hauxwelli",y$tip.label)])
y<-drop.tip(x,x$tip.label[grep("Sakesphorus_cristatus",x$tip.label)])
x<-drop.tip(y,y$tip.label[grep("Thamnophilus_schistaceus",y$tip.label)])
y<-drop.tip(x,x$tip.label[grep("Thamnophilus_murinus",x$tip.label)])
x<-drop.tip(y,y$tip.label[grep("Thamnophilus_praecox",y$tip.label)])
y<-drop.tip(x,x$tip.label[grep("Thamnophilus_nigriceps",x$tip.label)])
x<-drop.tip(y,y$tip.label[grep("Thamnophilus_cryptoleucus",y$tip.label)])
y<-drop.tip(x,x$tip.label[grep("Thamnophilus_nigrocinereus",x$tip.label)])
x<-drop.tip(y,y$tip.label[grep("Thamnophilus_ambiguus",y$tip.label)])
y<-drop.tip(x,x$tip.label[grep("Thamnophilus_sticturus",x$tip.label)])
x<-drop.tip(y,y$tip.label[grep("Thamnophilus_pelzelni",y$tip.label)])
y<-drop.tip(x,x$tip.label[grep("Thamnophilus_stictocephalus",x$tip.label)])
x<-drop.tip(y,y$tip.label[grep("Thamnophilus_punctatus",y$tip.label)])
y<-drop.tip(x,x$tip.label[grep("Thamnophilus_unicolor",x$tip.label)])
x<-drop.tip(y,y$tip.label[grep("Thamnophilus_divisorius",y$tip.label)])
y<-drop.tip(x,x$tip.label[grep("Thamnophilus_caerulescens",x$tip.label)])
x<-drop.tip(y,y$tip.label[grep("Thamnophilus_aethiops",y$tip.label)])
y<-drop.tip(x,x$tip.label[grep("Thamnophilus_aroyae",x$tip.label)])
x<-drop.tip(y,y$tip.label[grep("Sakesphorus_melanonotus",y$tip.label)])
y<-drop.tip(x,x$tip.label[grep("Sakesphorus_melanothorax",x$tip.label)])
x<-drop.tip(y,y$tip.label[grep("Thamnophilus_amazonicus",y$tip.label)])
y<-drop.tip(x,x$tip.label[grep("Thamnophilus_insignis",x$tip.label)])
x<-drop.tip(y,y$tip.label[grep("Sakesphorus_bernardi",y$tip.label)])
y<-drop.tip(x,x$tip.label[grep("Thamnophilus_atrinucha",x$tip.label)])
x<-drop.tip(y,y$tip.label[grep("Thamnophilus_bridgesi",y$tip.label)])
y<-drop.tip(x,x$tip.label[grep("Xenornis_setifrons",x$tip.label)])
x<-drop.tip(y,y$tip.label[grep("Thamnophilus_zarumae",y$tip.label)])
y<-drop.tip(x,x$tip.label[grep("Thamnophilus_palliatus",x$tip.label)])
x<-drop.tip(y,y$tip.label[grep("Thamnophilus_tenuepunctatus",y$tip.label)])
y<-drop.tip(x,x$tip.label[grep("Thamnophilus_multistriatus",x$tip.label)])
x<-drop.tip(y,y$tip.label[grep("Thamnophilus_doliatus",y$tip.label)])
y<-drop.tip(x,x$tip.label[grep("Thamnophilus_torquatus",x$tip.label)])
x<-drop.tip(y,y$tip.label[grep("Thamnophilus_ruficapillus",y$tip.label)])
y<-drop.tip(x,x$tip.label[grep("Sakesphorus_canadensis",x$tip.label)])
x<-drop.tip(y,y$tip.label[grep("Sakesphorus_luctuosus",y$tip.label)])
y<-drop.tip(x,x$tip.label[grep("Herpsilochmus_stictocephalus",x$tip.label)])
x<-drop.tip(y,y$tip.label[grep("Herpsilochmus_dorsimaculatus",y$tip.label)])
y<-drop.tip(x,x$tip.label[grep("Herpsilochmus_gentryi",x$tip.label)])
x<-drop.tip(y,y$tip.label[grep("Herpsilochmus_sticturus",y$tip.label)])
y<-drop.tip(x,x$tip.label[grep("Herpsilochmus_atricapillus",x$tip.label)])
x<-drop.tip(y,y$tip.label[grep("Herpsilochmus_motacilloides",y$tip.label)])
y<-drop.tip(x,x$tip.label[grep("Herpsilochmus_parkeri",x$tip.label)])
x<-drop.tip(y,y$tip.label[grep("Herpsilochmus_pectoralis",y$tip.label)])
y<-drop.tip(x,x$tip.label[grep("Herpsilochmus_rufimarginatus",x$tip.label)])
x<-drop.tip(y,y$tip.label[grep("Herpsilochmus_sellowi",y$tip.label)])
y<-drop.tip(x,x$tip.label[grep("Herpsilochmus_pileatus",x$tip.label)])
x<-drop.tip(y,y$tip.label[grep("Herpsilochmus_dugandi",y$tip.label)])
y<-drop.tip(x,x$tip.label[grep("Herpsilochmus_roraimae",x$tip.label)])
x<-drop.tip(y,y$tip.label[grep("Herpsilochmus_axillaris",y$tip.label)])
y<-drop.tip(x,x$tip.label[grep("Herpsilochmus_longirostris",x$tip.label)])
x<-drop.tip(y,y$tip.label[grep("Dysithamnus_xanthopterus",y$tip.label)])
y<-drop.tip(x,x$tip.label[grep("Dysithamnus_plumbeus",x$tip.label)])
x<-drop.tip(y,y$tip.label[grep("Dysithamnus_occidentalis",y$tip.label)])
y<-drop.tip(x,x$tip.label[grep("Dysithamnus_mentalis",x$tip.label)])
x<-drop.tip(y,y$tip.label[grep("Dysithamnus_leucostictus",y$tip.label)])
y<-drop.tip(x,x$tip.label[grep("Dysithamnus_striaticeps",x$tip.label)])
x<-drop.tip(y,y$tip.label[grep("Dysithamnus_puncticeps",y$tip.label)])
y<-drop.tip(x,x$tip.label[grep("Dysithamnus_stictothorax",x$tip.label)])
x<-drop.tip(y,y$tip.label[grep("Dichrozona_cincta",y$tip.label)])
y<-drop.tip(x,x$tip.label[grep("Megastictus_margaritatus",x$tip.label)])
x<-drop.tip(y,y$tip.label[grep("Taraba_major",y$tip.label)])
y<-drop.tip(x,x$tip.label[grep("Cymbilaimus_lineatus",x$tip.label)])
x<-drop.tip(y,y$tip.label[grep("Cymbilaimus_sanctaemariae",y$tip.label)])
y<-drop.tip(x,x$tip.label[grep("Batara_cinerea",x$tip.label)])
x<-drop.tip(y,y$tip.label[grep("Hypoedaleus_guttatus",y$tip.label)])
y<-drop.tip(x,x$tip.label[grep("Frederickena_viridis",x$tip.label)])
x<-drop.tip(y,y$tip.label[grep("Frederickena_unduligera",y$tip.label)])
y<-drop.tip(x,x$tip.label[grep("Mackenziaena_severa",x$tip.label)])
x<-drop.tip(y,y$tip.label[grep("Mackenziaena_leachii",y$tip.label)])
y<-drop.tip(x,x$tip.label[grep("Myrmeciza_hemimelaena",x$tip.label)])
x<-drop.tip(y,y$tip.label[grep("Myrmeciza_castanea",y$tip.label)])
y<-drop.tip(x,x$tip.label[grep("Drymophila_squamata",x$tip.label)])
x<-drop.tip(y,y$tip.label[grep("Drymophila_ferruginea",y$tip.label)])
y<-drop.tip(x,x$tip.label[grep("Drymophila_malura",x$tip.label)])
x<-drop.tip(y,y$tip.label[grep("Drymophila_genei",y$tip.label)])
y<-drop.tip(x,x$tip.label[grep("Drymophila_rubricollis",x$tip.label)])
x<-drop.tip(y,y$tip.label[grep("Drymophila_devillei",y$tip.label)])
y<-drop.tip(x,x$tip.label[grep("Drymophila_caudata",x$tip.label)])
x<-drop.tip(y,y$tip.label[grep("Drymophila_ochropyga",y$tip.label)])
y<-drop.tip(x,x$tip.label[grep("Hypocnemis_flavescens",x$tip.label)])
x<-drop.tip(y,y$tip.label[grep("Hypocnemis_striata",y$tip.label)])
y<-drop.tip(x,x$tip.label[grep("Hypocnemis_cantator",x$tip.label)])
x<-drop.tip(y,y$tip.label[grep("Hypocnemis_peruviana",y$tip.label)])
y<-drop.tip(x,x$tip.label[grep("Hypocnemis_subflava",x$tip.label)])
x<-drop.tip(y,y$tip.label[grep("Hypocnemis_hypoxantha",y$tip.label)])
y<-drop.tip(x,x$tip.label[grep("Hypocnemis_ochrogyna",x$tip.label)])
x<-drop.tip(y,y$tip.label[grep("Cercomacra_brasiliana",y$tip.label)])
y<-drop.tip(x,x$tip.label[grep("Cercomacra_carbonaria",x$tip.label)])
x<-drop.tip(y,y$tip.label[grep("Cercomacra_cinerascens",y$tip.label)])
y<-drop.tip(x,x$tip.label[grep("Cercomacra_nigricans",x$tip.label)])
x<-drop.tip(y,y$tip.label[grep("Cercomacra_ferdinandi",y$tip.label)])
y<-drop.tip(x,x$tip.label[grep("Cercomacra_melanaria",x$tip.label)])
x<-drop.tip(y,y$tip.label[grep("Cercomacra_manu",y$tip.label)])
y<-drop.tip(x,x$tip.label[grep("Cercomacra_laeta",x$tip.label)])
x<-drop.tip(y,y$tip.label[grep("Cercomacra_parkeri",y$tip.label)])
y<-drop.tip(x,x$tip.label[grep("Cercomacra_nigrescens",x$tip.label)])
x<-drop.tip(y,y$tip.label[grep("Cercomacra_serva",y$tip.label)])
y<-drop.tip(x,x$tip.label[grep("Cercomacra_tyrannina",x$tip.label)])
x<-drop.tip(y,y$tip.label[grep("Willisornis_poecilinotus",y$tip.label)])
y<-drop.tip(x,x$tip.label[grep("Phaenostictus_mcleannani",x$tip.label)])
x<-drop.tip(y,y$tip.label[grep("Pithys_castaneus",y$tip.label)])
y<-drop.tip(x,x$tip.label[grep("Pithys_albifrons",x$tip.label)])
x<-drop.tip(y,y$tip.label[grep("Phlegopsis_erythroptera",y$tip.label)])
y<-drop.tip(x,x$tip.label[grep("Phlegopsis_nigromaculata",x$tip.label)])
x<-drop.tip(y,y$tip.label[grep("Skutchia_borbae",y$tip.label)])
y<-drop.tip(x,x$tip.label[grep("Rhegmatorhina_melanosticta",x$tip.label)])
x<-drop.tip(y,y$tip.label[grep("Rhegmatorhina_hoffmannsi",y$tip.label)])
y<-drop.tip(x,x$tip.label[grep("Rhegmatorhina_gymnops",x$tip.label)])
x<-drop.tip(y,y$tip.label[grep("Rhegmatorhina_cristata",y$tip.label)])
y<-drop.tip(x,x$tip.label[grep("Rhegmatorhina_berlepschi",x$tip.label)])
x<-drop.tip(y,y$tip.label[grep("Gymnopithys_leucaspis",y$tip.label)])
y<-drop.tip(x,x$tip.label[grep("Gymnopithys_rufigula",x$tip.label)])
x<-drop.tip(y,y$tip.label[grep("Gymnopithys_lunulatus",y$tip.label)])
y<-drop.tip(x,x$tip.label[grep("Gymnopithys_salvini",x$tip.label)])
x<-drop.tip(y,y$tip.label[grep("Schistocichla_caurensis",y$tip.label)])
y<-drop.tip(x,x$tip.label[grep("Schistocichla_rufifacies",x$tip.label)])
x<-drop.tip(y,y$tip.label[grep("Schistocichla_leucostigma",y$tip.label)])
y<-drop.tip(x,x$tip.label[grep("Myrmeciza_hyperythra",x$tip.label)])
x<-drop.tip(y,y$tip.label[grep("Schistocichla_schistacea",y$tip.label)])
y<-drop.tip(x,x$tip.label[grep("Schistocichla_brunneiceps",x$tip.label)])
x<-drop.tip(y,y$tip.label[grep("Schistocichla_saturata",y$tip.label)])
y<-drop.tip(x,x$tip.label[grep("Schistocichla_humaythae",x$tip.label)])
x<-drop.tip(y,y$tip.label[grep("Myrmeciza_ruficauda",y$tip.label)])
y<-drop.tip(x,x$tip.label[grep("Sclateria_naevia",x$tip.label)])
x<-drop.tip(y,y$tip.label[grep("Pyriglena_atra",y$tip.label)])
y<-drop.tip(x,x$tip.label[grep("Pyriglena_leuconota",x$tip.label)])
x<-drop.tip(y,y$tip.label[grep("Pyriglena_leucoptera",y$tip.label)])
y<-drop.tip(x,x$tip.label[grep("Gymnocichla_nudiceps",x$tip.label)])
x<-drop.tip(y,y$tip.label[grep("Myrmeciza_melanoceps",y$tip.label)])
y<-drop.tip(x,x$tip.label[grep("Myrmeciza_disjuncta",x$tip.label)])
x<-drop.tip(y,y$tip.label[grep("Myrmeciza_goeldii",y$tip.label)])
y<-drop.tip(x,x$tip.label[grep("Rhopornis_ardesiacus",x$tip.label)])
x<-drop.tip(y,y$tip.label[grep("Myrmeciza_immaculata",y$tip.label)])
y<-drop.tip(x,x$tip.label[grep("Myrmeciza_fortis",x$tip.label)])
x<-drop.tip(y,y$tip.label[grep("Percnostola_rufifrons",y$tip.label)])
y<-drop.tip(x,x$tip.label[grep("Percnostola_arenarum",x$tip.label)])
x<-drop.tip(y,y$tip.label[grep("Percnostola_lophotes",y$tip.label)])
y<-drop.tip(x,x$tip.label[grep("Myrmoborus_myotherinus",x$tip.label)])
x<-drop.tip(y,y$tip.label[grep("Myrmoborus_melanurus",y$tip.label)])
y<-drop.tip(x,x$tip.label[grep("Myrmoborus_leucophrys",x$tip.label)])
x<-drop.tip(y,y$tip.label[grep("Myrmoborus_lugubris",y$tip.label)])
y<-drop.tip(x,x$tip.label[grep("Myrmeciza_longipes",x$tip.label)])
x<-drop.tip(y,y$tip.label[grep("Myrmeciza_nigricauda",y$tip.label)])
y<-drop.tip(x,x$tip.label[grep("Myrmeciza_berlepschi",x$tip.label)])
x<-drop.tip(y,y$tip.label[grep("Myrmeciza_laemosticta",y$tip.label)])
y<-drop.tip(x,x$tip.label[grep("Myrmeciza_griseiceps",x$tip.label)])
x<-drop.tip(y,y$tip.label[grep("Myrmeciza_exsul",y$tip.label)])
y<-drop.tip(x,x$tip.label[grep("Myrmeciza_ferruginea",x$tip.label)])
x<-drop.tip(y,y$tip.label[grep("Myrmeciza_loricata",y$tip.label)])
y<-drop.tip(x,x$tip.label[grep("Biatas_nigropectus",x$tip.label)])
x<-drop.tip(y,y$tip.label[grep("Myrmeciza_squamosa",y$tip.label)])
y<-drop.tip(x,x$tip.label[grep("Hypocnemoides_melanopogon",x$tip.label)])
x<-drop.tip(y,y$tip.label[grep("Hypocnemoides_maculicauda",y$tip.label)])
y<-drop.tip(x,x$tip.label[grep("Hylophylax_naevioides",x$tip.label)])
x<-drop.tip(y,y$tip.label[grep("Hylophylax_naevius",y$tip.label)])
y<-drop.tip(x,x$tip.label[grep("Hylophylax_punctulatus",x$tip.label)])
x<-drop.tip(y,y$tip.label[grep("Microrhopias_quixensis",y$tip.label)])
y<-drop.tip(x,x$tip.label[grep("Myrmotherula_minor",x$tip.label)])
x<-drop.tip(y,y$tip.label[grep("Myrmeciza_pelzelni",y$tip.label)])
y<-drop.tip(x,x$tip.label[grep("Myrmotherula_unicolor",x$tip.label)])
x<-drop.tip(y,y$tip.label[grep("Myrmeciza_atrothorax",y$tip.label)])
y<-drop.tip(x,x$tip.label[grep("Myrmotherula_gularis",x$tip.label)])
x<-drop.tip(y,y$tip.label[grep("Myrmotherula_fluminensis",y$tip.label)])
y<-drop.tip(x,x$tip.label[grep("Epinecrophylla_fulviventris",x$tip.label)])
x<-drop.tip(y,y$tip.label[grep("Epinecrophylla_fjeldsaai",y$tip.label)])
y<-drop.tip(x,x$tip.label[grep("Epinecrophylla_leucophthalma",x$tip.label)])
x<-drop.tip(y,y$tip.label[grep("Epinecrophylla_erythrura",y$tip.label)])
y<-drop.tip(x,x$tip.label[grep("Myrmotherula_gutturalis",x$tip.label)])
x<-drop.tip(y,y$tip.label[grep("Epinecrophylla_haematonota",y$tip.label)])
y<-drop.tip(x,x$tip.label[grep("Epinecrophylla_spodionota",x$tip.label)])
x<-drop.tip(y,y$tip.label[grep("Epinecrophylla_ornata",y$tip.label)])
y<-drop.tip(x,x$tip.label[grep("Neoctantes_niger",x$tip.label)])
x<-drop.tip(y,y$tip.label[grep("Clytoctantes_atrogularis",y$tip.label)])
y<-drop.tip(x,x$tip.label[grep("Clytoctantes_alixii",x$tip.label)])
x<-drop.tip(y,y$tip.label[grep("Stymphalornis_acutirostris",y$tip.label)])
y<-drop.tip(x,x$tip.label[grep("Myrmorchilus_strigilatus",x$tip.label)])
x<-drop.tip(y,y$tip.label[grep("Terenura_humeralis",y$tip.label)])
y<-drop.tip(x,x$tip.label[grep("Terenura_callinota",x$tip.label)])
x<-drop.tip(y,y$tip.label[grep("Terenura_spodioptila",y$tip.label)])
y<-drop.tip(x,x$tip.label[grep("Terenura_sharpei",x$tip.label)])
x<-drop.tip(y,y$tip.label[grep("Terenura_sicki",y$tip.label)])
y<-drop.tip(x,x$tip.label[grep("Terenura_maculata",x$tip.label)])
x<-drop.tip(y,y$tip.label[grep("Conopophaga_aurita",y$tip.label)])
y<-drop.tip(x,x$tip.label[grep("Conopophaga_melanops",x$tip.label)])
x<-drop.tip(y,y$tip.label[grep("Conopophaga_peruviana",y$tip.label)])
y<-drop.tip(x,x$tip.label[grep("Conopophaga_lineata",x$tip.label)])
x<-drop.tip(y,y$tip.label[grep("Conopophaga_roberti",y$tip.label)])
y<-drop.tip(x,x$tip.label[grep("Conopophaga_melanogaster",x$tip.label)])
x<-drop.tip(y,y$tip.label[grep("Conopophaga_ardesiaca",y$tip.label)])
y<-drop.tip(x,x$tip.label[grep("Conopophaga_castaneiceps",x$tip.label)])
x<-drop.tip(y,y$tip.label[grep("Conopophaga_cearae",y$tip.label)])
y<-drop.tip(x,x$tip.label[grep("Pittasoma_michleri",x$tip.label)])
x<-drop.tip(y,y$tip.label[grep("Pittasoma_rufopileatum",y$tip.label)])
y<-drop.tip(x,x$tip.label[grep("Melanopareia_elegans",x$tip.label)])
x<-drop.tip(y,y$tip.label[grep("Melanopareia_maranonica",y$tip.label)])
y<-drop.tip(x,x$tip.label[grep("Melanopareia_torquata",x$tip.label)])
x<-drop.tip(y,y$tip.label[grep("Melanopareia_maximiliani",y$tip.label)])
y<-drop.tip(x,x$tip.label[grep("Xiphorhynchus_triangularis",x$tip.label)])
x<-drop.tip(y,y$tip.label[grep("Xiphorhynchus_erythropygius",y$tip.label)])
y<-drop.tip(x,x$tip.label[grep("Xiphorhynchus_obsoletus",x$tip.label)])
x<-drop.tip(y,y$tip.label[grep("Xiphorhynchus_lachrymosus",y$tip.label)])
y<-drop.tip(x,x$tip.label[grep("Xiphorhynchus_flavigaster",x$tip.label)])
x<-drop.tip(y,y$tip.label[grep("Xiphorhynchus_guttatus",y$tip.label)])
y<-drop.tip(x,x$tip.label[grep("Xiphorhynchus_susurrans",x$tip.label)])
x<-drop.tip(y,y$tip.label[grep("Xiphorhynchus_pardalotus",y$tip.label)])
y<-drop.tip(x,x$tip.label[grep("Xiphorhynchus_ocellatus",x$tip.label)])
x<-drop.tip(y,y$tip.label[grep("Xiphorhynchus_elegans",y$tip.label)])
y<-drop.tip(x,x$tip.label[grep("Xiphorhynchus_spixii",x$tip.label)])
x<-drop.tip(y,y$tip.label[grep("Xiphorhynchus_fuscus",y$tip.label)])
y<-drop.tip(x,x$tip.label[grep("Campylorhamphus_pusillus",x$tip.label)])
x<-drop.tip(y,y$tip.label[grep("Campylorhamphus_procurvoides",y$tip.label)])
y<-drop.tip(x,x$tip.label[grep("Campylorhamphus_trochilirostris",x$tip.label)])
x<-drop.tip(y,y$tip.label[grep("Campylorhamphus_falcularius",y$tip.label)])
y<-drop.tip(x,x$tip.label[grep("Drymornis_bridgesii",x$tip.label)])
x<-drop.tip(y,y$tip.label[grep("Campylorhamphus_pucherani",y$tip.label)])
y<-drop.tip(x,x$tip.label[grep("Lepidocolaptes_albolineatus",x$tip.label)])
x<-drop.tip(y,y$tip.label[grep("Lepidocolaptes_angustirostris",y$tip.label)])
y<-drop.tip(x,x$tip.label[grep("Lepidocolaptes_souleyetii",x$tip.label)])
x<-drop.tip(y,y$tip.label[grep("Lepidocolaptes_squamatus",y$tip.label)])
y<-drop.tip(x,x$tip.label[grep("Lepidocolaptes_falcinellus",x$tip.label)])
x<-drop.tip(y,y$tip.label[grep("Lepidocolaptes_leucogaster",y$tip.label)])
y<-drop.tip(x,x$tip.label[grep("Lepidocolaptes_lacrymiger",x$tip.label)])
x<-drop.tip(y,y$tip.label[grep("Lepidocolaptes_affinis",y$tip.label)])
y<-drop.tip(x,x$tip.label[grep("Dendroplex_kienerii",x$tip.label)])
x<-drop.tip(y,y$tip.label[grep("Dendroplex_picus",y$tip.label)])
y<-drop.tip(x,x$tip.label[grep("Nasica_longirostris",x$tip.label)])
x<-drop.tip(y,y$tip.label[grep("Dendrexetastes_rufigula",y$tip.label)])
y<-drop.tip(x,x$tip.label[grep("Dendrocolaptes_hoffmannsi",x$tip.label)])
x<-drop.tip(y,y$tip.label[grep("Dendrocolaptes_platyrostris",y$tip.label)])
y<-drop.tip(x,x$tip.label[grep("Dendrocolaptes_picumnus",x$tip.label)])
x<-drop.tip(y,y$tip.label[grep("Dendrocolaptes_certhia",y$tip.label)])
y<-drop.tip(x,x$tip.label[grep("Dendrocolaptes_sanctithomae",x$tip.label)])
x<-drop.tip(y,y$tip.label[grep("Xiphocolaptes_promeropirhynchus",y$tip.label)])
y<-drop.tip(x,x$tip.label[grep("Xiphocolaptes_major",x$tip.label)])
x<-drop.tip(y,y$tip.label[grep("Xiphocolaptes_albicollis",y$tip.label)])
y<-drop.tip(x,x$tip.label[grep("Xiphocolaptes_falcirostris",x$tip.label)])
x<-drop.tip(y,y$tip.label[grep("Hylexetastes_perrotii",y$tip.label)])
y<-drop.tip(x,x$tip.label[grep("Hylexetastes_uniformis",x$tip.label)])
x<-drop.tip(y,y$tip.label[grep("Hylexetastes_stresemanni",y$tip.label)])
y<-drop.tip(x,x$tip.label[grep("Hylexetastes_brigidai",x$tip.label)])
x<-drop.tip(y,y$tip.label[grep("Sittasomus_griseicapillus",y$tip.label)])
y<-drop.tip(x,x$tip.label[grep("Deconychura_stictolaema",x$tip.label)])
x<-drop.tip(y,y$tip.label[grep("Deconychura_longicauda",y$tip.label)])
y<-drop.tip(x,x$tip.label[grep("Dendrocincla_homochroa",x$tip.label)])
x<-drop.tip(y,y$tip.label[grep("Dendrocincla_anabatina",y$tip.label)])
y<-drop.tip(x,x$tip.label[grep("Dendrocincla_fuliginosa",x$tip.label)])
x<-drop.tip(y,y$tip.label[grep("Dendrocincla_tyrannina",y$tip.label)])
y<-drop.tip(x,x$tip.label[grep("Dendrocincla_turdina",x$tip.label)])
x<-drop.tip(y,y$tip.label[grep("Dendrocincla_merula",y$tip.label)])
y<-drop.tip(x,x$tip.label[grep("Glyphorynchus_spirurus",x$tip.label)])
x<-drop.tip(y,y$tip.label[grep("Premnoplex_tatei",y$tip.label)])
y<-drop.tip(x,x$tip.label[grep("Premnoplex_brunnescens",x$tip.label)])
x<-drop.tip(y,y$tip.label[grep("Margarornis_bellulus",y$tip.label)])
y<-drop.tip(x,x$tip.label[grep("Margarornis_squamiger",x$tip.label)])
x<-drop.tip(y,y$tip.label[grep("Margarornis_rubiginosus",y$tip.label)])
y<-drop.tip(x,x$tip.label[grep("Margarornis_stellatus",x$tip.label)])
x<-drop.tip(y,y$tip.label[grep("Heliobletus_contaminatus",y$tip.label)])
y<-drop.tip(x,x$tip.label[grep("Philydor_ruficaudatum",x$tip.label)])
x<-drop.tip(y,y$tip.label[grep("Philydor_atricapillus",y$tip.label)])
y<-drop.tip(x,x$tip.label[grep("Philydor_erythropterum",x$tip.label)])
x<-drop.tip(y,y$tip.label[grep("Philydor_rufum",y$tip.label)])
y<-drop.tip(x,x$tip.label[grep("Philydor_lichtensteini",x$tip.label)])
x<-drop.tip(y,y$tip.label[grep("Philydor_erythrocercum",y$tip.label)])
y<-drop.tip(x,x$tip.label[grep("Philydor_novaesi",x$tip.label)])
x<-drop.tip(y,y$tip.label[grep("Philydor_fuscipenne",y$tip.label)])
y<-drop.tip(x,x$tip.label[grep("Philydor_pyrrhodes",x$tip.label)])
x<-drop.tip(y,y$tip.label[grep("Simoxenops_ucayalae",y$tip.label)])
y<-drop.tip(x,x$tip.label[grep("Simoxenops_striatus",x$tip.label)])
x<-drop.tip(y,y$tip.label[grep("Syndactyla_ruficollis",y$tip.label)])
y<-drop.tip(x,x$tip.label[grep("Syndactyla_subalaris",x$tip.label)])
x<-drop.tip(y,y$tip.label[grep("Syndactyla_guttulata",y$tip.label)])
y<-drop.tip(x,x$tip.label[grep("Syndactyla_dimidiata",x$tip.label)])
x<-drop.tip(y,y$tip.label[grep("Syndactyla_rufosuperciliata",y$tip.label)])
y<-drop.tip(x,x$tip.label[grep("Syndactyla_roraimae",x$tip.label)])
x<-drop.tip(y,y$tip.label[grep("Anabacerthia_variegaticeps",y$tip.label)])
y<-drop.tip(x,x$tip.label[grep("Anabacerthia_amaurotis",x$tip.label)])
x<-drop.tip(y,y$tip.label[grep("Anabacerthia_striaticollis",y$tip.label)])
y<-drop.tip(x,x$tip.label[grep("Megaxenops_parnaguae",x$tip.label)])
x<-drop.tip(y,y$tip.label[grep("Anabazenops_dorsalis",y$tip.label)])
y<-drop.tip(x,x$tip.label[grep("Anabazenops_fuscus",x$tip.label)])
x<-drop.tip(y,y$tip.label[grep("Ancistrops_strigilatus",y$tip.label)])
y<-drop.tip(x,x$tip.label[grep("Automolus_rufipileatus",x$tip.label)])
x<-drop.tip(y,y$tip.label[grep("Automolus_melanopezus",y$tip.label)])
y<-drop.tip(x,x$tip.label[grep("Thripadectes_melanorhynchus",x$tip.label)])
x<-drop.tip(y,y$tip.label[grep("Thripadectes_virgaticeps",y$tip.label)])
y<-drop.tip(x,x$tip.label[grep("Thripadectes_ignobilis",x$tip.label)])
x<-drop.tip(y,y$tip.label[grep("Thripadectes_rufobrunneus",y$tip.label)])
y<-drop.tip(x,x$tip.label[grep("Thripadectes_holostictus",x$tip.label)])
x<-drop.tip(y,y$tip.label[grep("Thripadectes_scrutator",y$tip.label)])
y<-drop.tip(x,x$tip.label[grep("Thripadectes_flammulatus",x$tip.label)])
x<-drop.tip(y,y$tip.label[grep("Automolus_ochrolaemus",y$tip.label)])
y<-drop.tip(x,x$tip.label[grep("Hyloctistes_subulatus",x$tip.label)])
x<-drop.tip(y,y$tip.label[grep("Hyloctistes_virgatus",y$tip.label)])
y<-drop.tip(x,x$tip.label[grep("Automolus_leucophthalmus",x$tip.label)])
x<-drop.tip(y,y$tip.label[grep("Cichlocolaptes_leucophrus",y$tip.label)])
y<-drop.tip(x,x$tip.label[grep("Automolus_infuscatus",x$tip.label)])
x<-drop.tip(y,y$tip.label[grep("Clibanornis_dendrocolaptoides",y$tip.label)])
y<-drop.tip(x,x$tip.label[grep("Hylocryptus_erythrocephalus",x$tip.label)])
x<-drop.tip(y,y$tip.label[grep("Hylocryptus_rectirostris",y$tip.label)])
y<-drop.tip(x,x$tip.label[grep("Automolus_rubiginosus",x$tip.label)])
x<-drop.tip(y,y$tip.label[grep("Furnarius_longirostris",y$tip.label)])
y<-drop.tip(x,x$tip.label[grep("Furnarius_rufus",x$tip.label)])
x<-drop.tip(y,y$tip.label[grep("Furnarius_cristatus",y$tip.label)])
y<-drop.tip(x,x$tip.label[grep("Furnarius_cinnamomeus",x$tip.label)])
x<-drop.tip(y,y$tip.label[grep("Furnarius_torridus",y$tip.label)])
y<-drop.tip(x,x$tip.label[grep("Furnarius_minor",x$tip.label)])
x<-drop.tip(y,y$tip.label[grep("Furnarius_leucopus",y$tip.label)])
y<-drop.tip(x,x$tip.label[grep("Furnarius_figulus",x$tip.label)])
x<-drop.tip(y,y$tip.label[grep("Upucerthia_serrana",y$tip.label)])
y<-drop.tip(x,x$tip.label[grep("Upucerthia_dumetaria",x$tip.label)])
x<-drop.tip(y,y$tip.label[grep("Upucerthia_albigula",y$tip.label)])
y<-drop.tip(x,x$tip.label[grep("Upucerthia_jelskii",x$tip.label)])
x<-drop.tip(y,y$tip.label[grep("Upucerthia_validirostris",y$tip.label)])
y<-drop.tip(x,x$tip.label[grep("Cinclodes_fuscus",x$tip.label)])
x<-drop.tip(y,y$tip.label[grep("Cinclodes_antarcticus",y$tip.label)])
y<-drop.tip(x,x$tip.label[grep("Cinclodes_olrogi",x$tip.label)])
x<-drop.tip(y,y$tip.label[grep("Cinclodes_comechingonus",y$tip.label)])
y<-drop.tip(x,x$tip.label[grep("Cinclodes_oustaleti",x$tip.label)])
x<-drop.tip(y,y$tip.label[grep("Cinclodes_albidiventris",y$tip.label)])
y<-drop.tip(x,x$tip.label[grep("Cinclodes_excelsior",x$tip.label)])
x<-drop.tip(y,y$tip.label[grep("Cinclodes_palliatus",y$tip.label)])
y<-drop.tip(x,x$tip.label[grep("Cinclodes_atacamensis",x$tip.label)])
x<-drop.tip(y,y$tip.label[grep("Cinclodes_taczanowskii",y$tip.label)])
y<-drop.tip(x,x$tip.label[grep("Cinclodes_nigrofumosus",x$tip.label)])
x<-drop.tip(y,y$tip.label[grep("Cinclodes_patagonicus",y$tip.label)])
y<-drop.tip(x,x$tip.label[grep("Cinclodes_albiventris",x$tip.label)])
x<-drop.tip(y,y$tip.label[grep("Cinclodes_aricomae",y$tip.label)])
y<-drop.tip(x,x$tip.label[grep("Cinclodes_pabsti",x$tip.label)])
x<-drop.tip(y,y$tip.label[grep("Upucerthia_saturatior",y$tip.label)])
y<-drop.tip(x,x$tip.label[grep("Phleocryptes_melanops",x$tip.label)])
x<-drop.tip(y,y$tip.label[grep("Limnornis_curvirostris",y$tip.label)])
y<-drop.tip(x,x$tip.label[grep("Lochmias_nematura",x$tip.label)])
x<-drop.tip(y,y$tip.label[grep("Tarphonomus_harterti",y$tip.label)])
y<-drop.tip(x,x$tip.label[grep("Tarphonomus_certhioides",x$tip.label)])
x<-drop.tip(y,y$tip.label[grep("Premnornis_guttuligera",y$tip.label)])
y<-drop.tip(x,x$tip.label[grep("Pseudocolaptes_lawrencii",x$tip.label)])
x<-drop.tip(y,y$tip.label[grep("Pseudocolaptes_boissonneautii",y$tip.label)])
y<-drop.tip(x,x$tip.label[grep("Pseudocolaptes_johnsoni",x$tip.label)])
x<-drop.tip(y,y$tip.label[grep("Leptasthenura_setaria",y$tip.label)])
y<-drop.tip(x,x$tip.label[grep("Leptasthenura_andicola",x$tip.label)])
x<-drop.tip(y,y$tip.label[grep("Sylviorthorhynchus_desmursii",y$tip.label)])
y<-drop.tip(x,x$tip.label[grep("Leptasthenura_striata",x$tip.label)])
x<-drop.tip(y,y$tip.label[grep("Leptasthenura_yanacensis",y$tip.label)])
y<-drop.tip(x,x$tip.label[grep("Leptasthenura_platensis",x$tip.label)])
x<-drop.tip(y,y$tip.label[grep("Leptasthenura_aegithaloides",y$tip.label)])
y<-drop.tip(x,x$tip.label[grep("Leptasthenura_fuliginiceps",x$tip.label)])
x<-drop.tip(y,y$tip.label[grep("Leptasthenura_xenothorax",y$tip.label)])
y<-drop.tip(x,x$tip.label[grep("Leptasthenura_pileata",x$tip.label)])
x<-drop.tip(y,y$tip.label[grep("Leptasthenura_striolata",y$tip.label)])
y<-drop.tip(x,x$tip.label[grep("Asthenes_urubambensis",x$tip.label)])
x<-drop.tip(y,y$tip.label[grep("Asthenes_flammulata",y$tip.label)])
y<-drop.tip(x,x$tip.label[grep("Asthenes_luizae",x$tip.label)])
x<-drop.tip(y,y$tip.label[grep("Asthenes_hudsoni",y$tip.label)])
y<-drop.tip(x,x$tip.label[grep("Asthenes_virgata",x$tip.label)])
x<-drop.tip(y,y$tip.label[grep("Asthenes_humilis",y$tip.label)])
y<-drop.tip(x,x$tip.label[grep("Asthenes_sclateri",x$tip.label)])
x<-drop.tip(y,y$tip.label[grep("Asthenes_wyatti",y$tip.label)])
y<-drop.tip(x,x$tip.label[grep("Asthenes_maculicauda",x$tip.label)])
x<-drop.tip(y,y$tip.label[grep("Asthenes_anthoides",y$tip.label)])
y<-drop.tip(x,x$tip.label[grep("Asthenes_modesta",x$tip.label)])
x<-drop.tip(y,y$tip.label[grep("Schizoeaca_fuliginosa",y$tip.label)])
y<-drop.tip(x,x$tip.label[grep("Schizoeaca_griseomurina",x$tip.label)])
x<-drop.tip(y,y$tip.label[grep("Schizoeaca_harterti",y$tip.label)])
y<-drop.tip(x,x$tip.label[grep("Schizoeaca_vilcabambae",x$tip.label)])
x<-drop.tip(y,y$tip.label[grep("Schizoeaca_helleri",y$tip.label)])
y<-drop.tip(x,x$tip.label[grep("Schizoeaca_perijana",x$tip.label)])
x<-drop.tip(y,y$tip.label[grep("Schizoeaca_palpebralis",y$tip.label)])
y<-drop.tip(x,x$tip.label[grep("Schizoeaca_coryi",x$tip.label)])
x<-drop.tip(y,y$tip.label[grep("Oreophylax_moreirae",y$tip.label)])
y<-drop.tip(x,x$tip.label[grep("Asthenes_arequipae",x$tip.label)])
x<-drop.tip(y,y$tip.label[grep("Asthenes_pudibunda",y$tip.label)])
y<-drop.tip(x,x$tip.label[grep("Asthenes_huancavelicae",x$tip.label)])
x<-drop.tip(y,y$tip.label[grep("Asthenes_ottonis",y$tip.label)])
y<-drop.tip(x,x$tip.label[grep("Asthenes_pyrrholeuca",x$tip.label)])
x<-drop.tip(y,y$tip.label[grep("Asthenes_heterura",y$tip.label)])
y<-drop.tip(x,x$tip.label[grep("Asthenes_berlepschi",x$tip.label)])
x<-drop.tip(y,y$tip.label[grep("Asthenes_dorbignyi",y$tip.label)])
y<-drop.tip(x,x$tip.label[grep("Asthenes_baeri",x$tip.label)])
x<-drop.tip(y,y$tip.label[grep("Asthenes_cactorum",y$tip.label)])
y<-drop.tip(x,x$tip.label[grep("Asthenes_humicola",x$tip.label)])
x<-drop.tip(y,y$tip.label[grep("Pseudoseisura_cristata",y$tip.label)])
y<-drop.tip(x,x$tip.label[grep("Pseudoseisura_unirufa",x$tip.label)])
x<-drop.tip(y,y$tip.label[grep("Pseudoseisura_gutturalis",y$tip.label)])
y<-drop.tip(x,x$tip.label[grep("Pseudoseisura_lophotes",x$tip.label)])
x<-drop.tip(y,y$tip.label[grep("Spartonoica_maluroides",y$tip.label)])
y<-drop.tip(x,x$tip.label[grep("Asthenes_patagonica",x$tip.label)])
x<-drop.tip(y,y$tip.label[grep("Asthenes_steinbachi",y$tip.label)])
y<-drop.tip(x,x$tip.label[grep("Siptornopsis_hypochondriaca",x$tip.label)])
x<-drop.tip(y,y$tip.label[grep("Synallaxis_unirufa",y$tip.label)])
y<-drop.tip(x,x$tip.label[grep("Synallaxis_cinnamomea",x$tip.label)])
x<-drop.tip(y,y$tip.label[grep("Synallaxis_rutilans",y$tip.label)])
y<-drop.tip(x,x$tip.label[grep("Synallaxis_castanea",x$tip.label)])
x<-drop.tip(y,y$tip.label[grep("Synallaxis_moesta",y$tip.label)])
y<-drop.tip(x,x$tip.label[grep("Synallaxis_hypospodia",x$tip.label)])
x<-drop.tip(y,y$tip.label[grep("Synallaxis_albigularis",y$tip.label)])
y<-drop.tip(x,x$tip.label[grep("Synallaxis_subpudica",x$tip.label)])
x<-drop.tip(y,y$tip.label[grep("Synallaxis_cinerascens",y$tip.label)])
y<-drop.tip(x,x$tip.label[grep("Schoeniophylax_phryganophilus",x$tip.label)])
x<-drop.tip(y,y$tip.label[grep("Certhiaxis_cinnamomeus",y$tip.label)])
y<-drop.tip(x,x$tip.label[grep("Certhiaxis_mustelinus",x$tip.label)])
x<-drop.tip(y,y$tip.label[grep("Synallaxis_spixi",y$tip.label)])
y<-drop.tip(x,x$tip.label[grep("Synallaxis_fuscorufa",x$tip.label)])
x<-drop.tip(y,y$tip.label[grep("Synallaxis_frontalis",y$tip.label)])
y<-drop.tip(x,x$tip.label[grep("Synallaxis_albescens",x$tip.label)])
x<-drop.tip(y,y$tip.label[grep("Synallaxis_brachyura",y$tip.label)])
y<-drop.tip(x,x$tip.label[grep("Synallaxis_kollari",x$tip.label)])
x<-drop.tip(y,y$tip.label[grep("Synallaxis_azarae",y$tip.label)])
y<-drop.tip(x,x$tip.label[grep("Synallaxis_stictothorax",x$tip.label)])
x<-drop.tip(y,y$tip.label[grep("Synallaxis_maranonica",y$tip.label)])
y<-drop.tip(x,x$tip.label[grep("Synallaxis_cabanisi",x$tip.label)])
x<-drop.tip(y,y$tip.label[grep("Gyalophylax_hellmayri",y$tip.label)])
y<-drop.tip(x,x$tip.label[grep("Synallaxis_ruficapilla",x$tip.label)])
x<-drop.tip(y,y$tip.label[grep("Synallaxis_cherriei",y$tip.label)])
y<-drop.tip(x,x$tip.label[grep("Synallaxis_macconnelli",x$tip.label)])
x<-drop.tip(y,y$tip.label[grep("Synallaxis_whitneyi",y$tip.label)])
y<-drop.tip(x,x$tip.label[grep("Synallaxis_albilora",x$tip.label)])
x<-drop.tip(y,y$tip.label[grep("Synallaxis_zimmeri",y$tip.label)])
y<-drop.tip(x,x$tip.label[grep("Synallaxis_tithys",x$tip.label)])
x<-drop.tip(y,y$tip.label[grep("Synallaxis_propinqua",y$tip.label)])
y<-drop.tip(x,x$tip.label[grep("Synallaxis_scutata",x$tip.label)])
x<-drop.tip(y,y$tip.label[grep("Synallaxis_courseni",y$tip.label)])
y<-drop.tip(x,x$tip.label[grep("Synallaxis_erythrothorax",x$tip.label)])
x<-drop.tip(y,y$tip.label[grep("Synallaxis_candei",y$tip.label)])
y<-drop.tip(x,x$tip.label[grep("Synallaxis_gujanensis",x$tip.label)])
x<-drop.tip(y,y$tip.label[grep("Synallaxis_infuscata",y$tip.label)])
y<-drop.tip(x,x$tip.label[grep("Cranioleuca_muelleri",x$tip.label)])
x<-drop.tip(y,y$tip.label[grep("Cranioleuca_albiceps",y$tip.label)])
y<-drop.tip(x,x$tip.label[grep("Cranioleuca_marcapatae",x$tip.label)])
x<-drop.tip(y,y$tip.label[grep("Cranioleuca_dissita",y$tip.label)])
y<-drop.tip(x,x$tip.label[grep("Cranioleuca_antisiensis",x$tip.label)])
x<-drop.tip(y,y$tip.label[grep("Cranioleuca_pallida",y$tip.label)])
y<-drop.tip(x,x$tip.label[grep("Cranioleuca_curtata",x$tip.label)])
x<-drop.tip(y,y$tip.label[grep("Cranioleuca_baroni",y$tip.label)])
y<-drop.tip(x,x$tip.label[grep("Cranioleuca_demissa",x$tip.label)])
x<-drop.tip(y,y$tip.label[grep("Cranioleuca_subcristata",y$tip.label)])
y<-drop.tip(x,x$tip.label[grep("Cranioleuca_erythrops",x$tip.label)])
x<-drop.tip(y,y$tip.label[grep("Cranioleuca_albicapilla",y$tip.label)])
y<-drop.tip(x,x$tip.label[grep("Cranioleuca_gutturata",x$tip.label)])
x<-drop.tip(y,y$tip.label[grep("Cranioleuca_semicinerea",y$tip.label)])
y<-drop.tip(x,x$tip.label[grep("Cranioleuca_vulpina",x$tip.label)])
x<-drop.tip(y,y$tip.label[grep("Cranioleuca_henricae",y$tip.label)])
y<-drop.tip(x,x$tip.label[grep("Cranioleuca_pyrrhophia",x$tip.label)])
x<-drop.tip(y,y$tip.label[grep("Cranioleuca_obsoleta",y$tip.label)])
y<-drop.tip(x,x$tip.label[grep("Cranioleuca_sulphurifera",x$tip.label)])
x<-drop.tip(y,y$tip.label[grep("Cranioleuca_hellmayri",y$tip.label)])
y<-drop.tip(x,x$tip.label[grep("Cranioleuca_vulpecula",x$tip.label)])
x<-drop.tip(y,y$tip.label[grep("Limnoctites_rectirostris",y$tip.label)])
y<-drop.tip(x,x$tip.label[grep("Roraimia_adusta",x$tip.label)])
x<-drop.tip(y,y$tip.label[grep("Thripophaga_fusciceps",y$tip.label)])
y<-drop.tip(x,x$tip.label[grep("Thripophaga_berlepschi",x$tip.label)])
x<-drop.tip(y,y$tip.label[grep("Thripophaga_macroura",y$tip.label)])
y<-drop.tip(x,x$tip.label[grep("Thripophaga_cherriei",x$tip.label)])
x<-drop.tip(y,y$tip.label[grep("Siptornis_striaticollis",y$tip.label)])
y<-drop.tip(x,x$tip.label[grep("Metopothrix_aurantiaca",x$tip.label)])
x<-drop.tip(y,y$tip.label[grep("Xenerpestes_minlosi",y$tip.label)])
y<-drop.tip(x,x$tip.label[grep("Xenerpestes_singularis",x$tip.label)])
x<-drop.tip(y,y$tip.label[grep("Acrobatornis_fonsecai",y$tip.label)])
y<-drop.tip(x,x$tip.label[grep("Coryphistera_alaudina",x$tip.label)])
x<-drop.tip(y,y$tip.label[grep("Anumbius_annumbi",y$tip.label)])
y<-drop.tip(x,x$tip.label[grep("Hellmayrea_gularis",x$tip.label)])
x<-drop.tip(y,y$tip.label[grep("Phacellodomus_inornatus",y$tip.label)])
y<-drop.tip(x,x$tip.label[grep("Phacellodomus_striaticollis",x$tip.label)])
x<-drop.tip(y,y$tip.label[grep("Phacellodomus_sibilatrix",y$tip.label)])
y<-drop.tip(x,x$tip.label[grep("Phacellodomus_dorsalis",x$tip.label)])
x<-drop.tip(y,y$tip.label[grep("Phacellodomus_ruber",y$tip.label)])
y<-drop.tip(x,x$tip.label[grep("Phacellodomus_erythrophthalmus",x$tip.label)])
x<-drop.tip(y,y$tip.label[grep("Phacellodomus_maculipectus",y$tip.label)])
y<-drop.tip(x,x$tip.label[grep("Phacellodomus_ferrugineigula",x$tip.label)])
x<-drop.tip(y,y$tip.label[grep("Phacellodomus_striaticeps",y$tip.label)])
y<-drop.tip(x,x$tip.label[grep("Phacellodomus_rufifrons",x$tip.label)])
x<-drop.tip(y,y$tip.label[grep("Aphrastura_spinicauda",y$tip.label)])
y<-drop.tip(x,x$tip.label[grep("Aphrastura_masafuerae",x$tip.label)])
x<-drop.tip(y,y$tip.label[grep("Berlepschia_rikeri",y$tip.label)])
y<-drop.tip(x,x$tip.label[grep("Xenops_milleri",x$tip.label)])
x<-drop.tip(y,y$tip.label[grep("Pygarrhichas_albogularis",y$tip.label)])
y<-drop.tip(x,x$tip.label[grep("Ochetorhynchus_andaecola",x$tip.label)])
x<-drop.tip(y,y$tip.label[grep("Ochetorhynchus_ruficaudus",y$tip.label)])
y<-drop.tip(x,x$tip.label[grep("Ochetorhynchus_phoenicurus",x$tip.label)])
x<-drop.tip(y,y$tip.label[grep("Ochetorhynchus_melanura",y$tip.label)])
y<-drop.tip(x,x$tip.label[grep("Xenops_tenuirostris",x$tip.label)])
x<-drop.tip(y,y$tip.label[grep("Xenops_minutus",y$tip.label)])
y<-drop.tip(x,x$tip.label[grep("Xenops_rutilans",x$tip.label)])
x<-drop.tip(y,y$tip.label[grep("Geositta_isabellina",y$tip.label)])
y<-drop.tip(x,x$tip.label[grep("Geositta_saxicolina",x$tip.label)])
x<-drop.tip(y,y$tip.label[grep("Geositta_antarctica",y$tip.label)])
y<-drop.tip(x,x$tip.label[grep("Geositta_maritima",x$tip.label)])
x<-drop.tip(y,y$tip.label[grep("Geositta_punensis",y$tip.label)])
y<-drop.tip(x,x$tip.label[grep("Geositta_rufipennis",x$tip.label)])
x<-drop.tip(y,y$tip.label[grep("Geositta_crassirostris",y$tip.label)])
y<-drop.tip(x,x$tip.label[grep("Geositta_poeciloptera",x$tip.label)])
x<-drop.tip(y,y$tip.label[grep("Geositta_tenuirostris",y$tip.label)])
y<-drop.tip(x,x$tip.label[grep("Geositta_cunicularia",x$tip.label)])
x<-drop.tip(y,y$tip.label[grep("Geositta_peruviana",y$tip.label)])
y<-drop.tip(x,x$tip.label[grep("Sclerurus_guatemalensis",x$tip.label)])
x<-drop.tip(y,y$tip.label[grep("Sclerurus_scansor",y$tip.label)])
y<-drop.tip(x,x$tip.label[grep("Sclerurus_rufigularis",x$tip.label)])
x<-drop.tip(y,y$tip.label[grep("Sclerurus_albigularis",y$tip.label)])
y<-drop.tip(x,x$tip.label[grep("Sclerurus_caudacutus",x$tip.label)])
x<-drop.tip(y,y$tip.label[grep("Sclerurus_mexicanus",y$tip.label)])
y<-drop.tip(x,x$tip.label[grep("Chamaeza_nobilis",x$tip.label)])
x<-drop.tip(y,y$tip.label[grep("Chamaeza_meruloides",y$tip.label)])
y<-drop.tip(x,x$tip.label[grep("Chamaeza_ruficauda",x$tip.label)])
x<-drop.tip(y,y$tip.label[grep("Chamaeza_mollissima",y$tip.label)])
y<-drop.tip(x,x$tip.label[grep("Chamaeza_campanisona",x$tip.label)])
x<-drop.tip(y,y$tip.label[grep("Chamaeza_turdina",y$tip.label)])
y<-drop.tip(x,x$tip.label[grep("Formicarius_analis",x$tip.label)])
x<-drop.tip(y,y$tip.label[grep("Formicarius_moniliger",y$tip.label)])
y<-drop.tip(x,x$tip.label[grep("Formicarius_nigricapillus",x$tip.label)])
x<-drop.tip(y,y$tip.label[grep("Formicarius_colma",y$tip.label)])
y<-drop.tip(x,x$tip.label[grep("Formicarius_rufipectus",x$tip.label)])
x<-drop.tip(y,y$tip.label[grep("Formicarius_rufifrons",y$tip.label)])
y<-drop.tip(x,x$tip.label[grep("Merulaxis_stresemanni",x$tip.label)])
x<-drop.tip(y,y$tip.label[grep("Merulaxis_ater",y$tip.label)])
y<-drop.tip(x,x$tip.label[grep("Eleoscytalopus_psychopompus",x$tip.label)])
x<-drop.tip(y,y$tip.label[grep("Eleoscytalopus_indigoticus",y$tip.label)])
y<-drop.tip(x,x$tip.label[grep("Eugralla_paradoxa",x$tip.label)])
x<-drop.tip(y,y$tip.label[grep("Scytalopus_iraiensis",y$tip.label)])
y<-drop.tip(x,x$tip.label[grep("Scytalopus_parkeri",x$tip.label)])
x<-drop.tip(y,y$tip.label[grep("Scytalopus_novacapitalis",y$tip.label)])
y<-drop.tip(x,x$tip.label[grep("Scytalopus_speluncae",x$tip.label)])
x<-drop.tip(y,y$tip.label[grep("Scytalopus_canus",y$tip.label)])
y<-drop.tip(x,x$tip.label[grep("Scytalopus_pachecoi",x$tip.label)])
x<-drop.tip(y,y$tip.label[grep("Scytalopus_fuscus",y$tip.label)])
y<-drop.tip(x,x$tip.label[grep("Scytalopus_macropus",x$tip.label)])
x<-drop.tip(y,y$tip.label[grep("Scytalopus_affinis",y$tip.label)])
y<-drop.tip(x,x$tip.label[grep("Scytalopus_superciliaris",x$tip.label)])
x<-drop.tip(y,y$tip.label[grep("Scytalopus_zimmeri",y$tip.label)])
y<-drop.tip(x,x$tip.label[grep("Scytalopus_robbinsi",x$tip.label)])
x<-drop.tip(y,y$tip.label[grep("Scytalopus_griseicollis",y$tip.label)])
y<-drop.tip(x,x$tip.label[grep("Scytalopus_latrans",x$tip.label)])
x<-drop.tip(y,y$tip.label[grep("Scytalopus_micropterus",y$tip.label)])
y<-drop.tip(x,x$tip.label[grep("Scytalopus_femoralis",x$tip.label)])
x<-drop.tip(y,y$tip.label[grep("Scytalopus_vicinior",y$tip.label)])
y<-drop.tip(x,x$tip.label[grep("Scytalopus_panamensis",x$tip.label)])
x<-drop.tip(y,y$tip.label[grep("Scytalopus_meridanus",y$tip.label)])
y<-drop.tip(x,x$tip.label[grep("Scytalopus_argentifrons",x$tip.label)])
x<-drop.tip(y,y$tip.label[grep("Scytalopus_sanctaemartae",y$tip.label)])
y<-drop.tip(x,x$tip.label[grep("Scytalopus_parvirostris",x$tip.label)])
x<-drop.tip(y,y$tip.label[grep("Scytalopus_simonsi",y$tip.label)])
y<-drop.tip(x,x$tip.label[grep("Scytalopus_latebricola",x$tip.label)])
x<-drop.tip(y,y$tip.label[grep("Scytalopus_spillmanni",y$tip.label)])
y<-drop.tip(x,x$tip.label[grep("Scytalopus_caracae",x$tip.label)])
x<-drop.tip(y,y$tip.label[grep("Scytalopus_bolivianus",y$tip.label)])
y<-drop.tip(x,x$tip.label[grep("Scytalopus_chocoensis",x$tip.label)])
x<-drop.tip(y,y$tip.label[grep("Scytalopus_stilesi",y$tip.label)])
y<-drop.tip(x,x$tip.label[grep("Scytalopus_magellanicus",x$tip.label)])
x<-drop.tip(y,y$tip.label[grep("Scytalopus_unicolor",y$tip.label)])
y<-drop.tip(x,x$tip.label[grep("Scytalopus_altirostris",x$tip.label)])
x<-drop.tip(y,y$tip.label[grep("Scytalopus_atratus",y$tip.label)])
y<-drop.tip(x,x$tip.label[grep("Scytalopus_urubambae",x$tip.label)])
x<-drop.tip(y,y$tip.label[grep("Scytalopus_acutirostris",y$tip.label)])
y<-drop.tip(x,x$tip.label[grep("Scytalopus_rodriguezi",x$tip.label)])
x<-drop.tip(y,y$tip.label[grep("Scytalopus_schulenbergi",y$tip.label)])
y<-drop.tip(x,x$tip.label[grep("Myornis_senilis",x$tip.label)])
x<-drop.tip(y,y$tip.label[grep("Pteroptochos_castaneus",y$tip.label)])
y<-drop.tip(x,x$tip.label[grep("Pteroptochos_tarnii",x$tip.label)])
x<-drop.tip(y,y$tip.label[grep("Scelorchilus_rubecula",y$tip.label)])
y<-drop.tip(x,x$tip.label[grep("Scelorchilus_albicollis",x$tip.label)])
x<-drop.tip(y,y$tip.label[grep("Pteroptochos_megapodius",y$tip.label)])
y<-drop.tip(x,x$tip.label[grep("Liosceles_thoracicus",x$tip.label)])
x<-drop.tip(y,y$tip.label[grep("Psilorhamphus_guttatus",y$tip.label)])
y<-drop.tip(x,x$tip.label[grep("Acropternis_orthonyx",x$tip.label)])
x<-drop.tip(y,y$tip.label[grep("Teledromas_fuscus",y$tip.label)])
y<-drop.tip(x,x$tip.label[grep("Rhinocrypta_lanceolata",x$tip.label)])
x<-drop.tip(y,y$tip.label[grep("Grallaria_bangsi",y$tip.label)])
y<-drop.tip(x,x$tip.label[grep("Grallaria_kaestneri",x$tip.label)])
x<-drop.tip(y,y$tip.label[grep("Grallaria_chthonia",y$tip.label)])
y<-drop.tip(x,x$tip.label[grep("Grallaria_carrikeri",x$tip.label)])
x<-drop.tip(y,y$tip.label[grep("Grallaria_blakei",y$tip.label)])
y<-drop.tip(x,x$tip.label[grep("Grallaria_alleni",x$tip.label)])
x<-drop.tip(y,y$tip.label[grep("Grallaria_capitalis",y$tip.label)])
y<-drop.tip(x,x$tip.label[grep("Grallaria_rufula",x$tip.label)])
x<-drop.tip(y,y$tip.label[grep("Grallaria_erythroleuca",y$tip.label)])
y<-drop.tip(x,x$tip.label[grep("Grallaria_rufocinerea",x$tip.label)])
x<-drop.tip(y,y$tip.label[grep("Grallaria_andicolus",y$tip.label)])
y<-drop.tip(x,x$tip.label[grep("Grallaria_excelsa",x$tip.label)])
x<-drop.tip(y,y$tip.label[grep("Grallaria_flavotincta",y$tip.label)])
y<-drop.tip(x,x$tip.label[grep("Grallaria_ruficapilla",x$tip.label)])
x<-drop.tip(y,y$tip.label[grep("Grallaria_watkinsi",y$tip.label)])
y<-drop.tip(x,x$tip.label[grep("Grallaria_nuchalis",x$tip.label)])
x<-drop.tip(y,y$tip.label[grep("Grallaria_albigula",y$tip.label)])
y<-drop.tip(x,x$tip.label[grep("Grallaria_hypoleuca",x$tip.label)])
x<-drop.tip(y,y$tip.label[grep("Grallaria_ridgelyi",y$tip.label)])
y<-drop.tip(x,x$tip.label[grep("Grallaria_griseonucha",x$tip.label)])
x<-drop.tip(y,y$tip.label[grep("Grallaria_dignissima",y$tip.label)])
y<-drop.tip(x,x$tip.label[grep("Grallaria_eludens",x$tip.label)])
x<-drop.tip(y,y$tip.label[grep("Grallaria_quitensis",y$tip.label)])
y<-drop.tip(x,x$tip.label[grep("Grallaria_gigantea",x$tip.label)])
x<-drop.tip(y,y$tip.label[grep("Grallaria_erythrotis",y$tip.label)])
y<-drop.tip(x,x$tip.label[grep("Grallaria_milleri",x$tip.label)])
x<-drop.tip(y,y$tip.label[grep("Grallaria_squamigera",y$tip.label)])
y<-drop.tip(x,x$tip.label[grep("Grallaria_haplonota",x$tip.label)])
x<-drop.tip(y,y$tip.label[grep("Grallaria_guatimalensis",y$tip.label)])
y<-drop.tip(x,x$tip.label[grep("Grallaria_przewalskii",x$tip.label)])
x<-drop.tip(y,y$tip.label[grep("Grallaria_varia",y$tip.label)])
y<-drop.tip(x,x$tip.label[grep("Hylopezus_perspicillatus",x$tip.label)])
x<-drop.tip(y,y$tip.label[grep("Hylopezus_auricularis",y$tip.label)])
y<-drop.tip(x,x$tip.label[grep("Hylopezus_ochroleucus",x$tip.label)])
x<-drop.tip(y,y$tip.label[grep("Hylopezus_nattereri",y$tip.label)])
y<-drop.tip(x,x$tip.label[grep("Hylopezus_macularius",x$tip.label)])
x<-drop.tip(y,y$tip.label[grep("Hylopezus_fulviventris",y$tip.label)])
y<-drop.tip(x,x$tip.label[grep("Hylopezus_dives",x$tip.label)])
x<-drop.tip(y,y$tip.label[grep("Hylopezus_berlepschi",y$tip.label)])
y<-drop.tip(x,x$tip.label[grep("Myrmothera_simplex",x$tip.label)])
x<-drop.tip(y,y$tip.label[grep("Myrmothera_campanisona",y$tip.label)])
y<-drop.tip(x,x$tip.label[grep("Grallaricula_nana",x$tip.label)])
x<-drop.tip(y,y$tip.label[grep("Grallaricula_lineifrons",y$tip.label)])
y<-drop.tip(x,x$tip.label[grep("Grallaricula_loricata",x$tip.label)])
x<-drop.tip(y,y$tip.label[grep("Grallaricula_cucullata",y$tip.label)])
y<-drop.tip(x,x$tip.label[grep("Grallaricula_ferrugineipectus",x$tip.label)])
x<-drop.tip(y,y$tip.label[grep("Grallaricula_ochraceifrons",y$tip.label)])
y<-drop.tip(x,x$tip.label[grep("Grallaricula_peruviana",x$tip.label)])
x<-drop.tip(y,y$tip.label[grep("Grallaricula_flavirostris",y$tip.label)])
y<-drop.tip(x,x$tip.label[grep("Colius_striatus",x$tip.label)])
x<-drop.tip(y,y$tip.label[grep("Colius_castanotus",y$tip.label)])
y<-drop.tip(x,x$tip.label[grep("Colius_colius",x$tip.label)])
x<-drop.tip(y,y$tip.label[grep("Colius_leucocephalus",y$tip.label)])
y<-drop.tip(x,x$tip.label[grep("Urocolius_indicus",x$tip.label)])
x<-drop.tip(y,y$tip.label[grep("Urocolius_macrourus",y$tip.label)])
y<-drop.tip(x,x$tip.label[grep("Tyto_soumagnei",x$tip.label)])
x<-drop.tip(y,y$tip.label[grep("Tyto_rosenbergii",y$tip.label)])
y<-drop.tip(x,x$tip.label[grep("Tyto_manusi",x$tip.label)])
x<-drop.tip(y,y$tip.label[grep("Tyto_glaucops",y$tip.label)])
y<-drop.tip(x,x$tip.label[grep("Tyto_alba",x$tip.label)])
x<-drop.tip(y,y$tip.label[grep("Tyto_sororcula",y$tip.label)])
y<-drop.tip(x,x$tip.label[grep("Tyto_tenebricosa",x$tip.label)])
x<-drop.tip(y,y$tip.label[grep("Tyto_longimembris",y$tip.label)])
y<-drop.tip(x,x$tip.label[grep("Tyto_capensis",x$tip.label)])
x<-drop.tip(y,y$tip.label[grep("Tyto_nigrobrunnea",y$tip.label)])
y<-drop.tip(x,x$tip.label[grep("Tyto_aurantia",x$tip.label)])
x<-drop.tip(y,y$tip.label[grep("Tyto_novaehollandiae",y$tip.label)])
y<-drop.tip(x,x$tip.label[grep("Tyto_inexspectata",x$tip.label)])
x<-drop.tip(y,y$tip.label[grep("Phodilus_prigoginei",y$tip.label)])
y<-drop.tip(x,x$tip.label[grep("Phodilus_badius",x$tip.label)])
x<-drop.tip(y,y$tip.label[grep("Otus_ireneae",y$tip.label)])
y<-drop.tip(x,x$tip.label[grep("Otus_angelinae",x$tip.label)])
x<-drop.tip(y,y$tip.label[grep("Otus_beccarii",y$tip.label)])
y<-drop.tip(x,x$tip.label[grep("Otus_siaoensis",x$tip.label)])
x<-drop.tip(y,y$tip.label[grep("Otus_mindorensis",y$tip.label)])
y<-drop.tip(x,x$tip.label[grep("Otus_sagittatus",x$tip.label)])
x<-drop.tip(y,y$tip.label[grep("Otus_balli",y$tip.label)])
y<-drop.tip(x,x$tip.label[grep("Otus_capnodes",x$tip.label)])
x<-drop.tip(y,y$tip.label[grep("Otus_mayottensis",y$tip.label)])
y<-drop.tip(x,x$tip.label[grep("Otus_rutilus",x$tip.label)])
x<-drop.tip(y,y$tip.label[grep("Otus_pauliani",y$tip.label)])
y<-drop.tip(x,x$tip.label[grep("Otus_mentawi",x$tip.label)])
x<-drop.tip(y,y$tip.label[grep("Otus_icterorhynchus",y$tip.label)])
y<-drop.tip(x,x$tip.label[grep("Otus_moheliensis",x$tip.label)])
x<-drop.tip(y,y$tip.label[grep("Otus_sunia",y$tip.label)])
y<-drop.tip(x,x$tip.label[grep("Otus_insularis",x$tip.label)])
x<-drop.tip(y,y$tip.label[grep("Otus_mirus",y$tip.label)])
y<-drop.tip(x,x$tip.label[grep("Otus_longicornis",x$tip.label)])
x<-drop.tip(y,y$tip.label[grep("Otus_elegans",y$tip.label)])
y<-drop.tip(x,x$tip.label[grep("Otus_scops",x$tip.label)])
x<-drop.tip(y,y$tip.label[grep("Otus_pembaensis",y$tip.label)])
y<-drop.tip(x,x$tip.label[grep("Otus_senegalensis",x$tip.label)])
x<-drop.tip(y,y$tip.label[grep("Otus_fuliginosus",y$tip.label)])
y<-drop.tip(x,x$tip.label[grep("Otus_magicus",x$tip.label)])
x<-drop.tip(y,y$tip.label[grep("Otus_hartlaubi",y$tip.label)])
y<-drop.tip(x,x$tip.label[grep("Otus_mantananensis",x$tip.label)])
x<-drop.tip(y,y$tip.label[grep("Otus_brookii",y$tip.label)])
y<-drop.tip(x,x$tip.label[grep("Otus_podarginus",x$tip.label)])
x<-drop.tip(y,y$tip.label[grep("Otus_semitorques",y$tip.label)])
y<-drop.tip(x,x$tip.label[grep("Otus_megalotis",x$tip.label)])
x<-drop.tip(y,y$tip.label[grep("Otus_lempiji",y$tip.label)])
y<-drop.tip(x,x$tip.label[grep("Otus_bakkamoena",x$tip.label)])
x<-drop.tip(y,y$tip.label[grep("Otus_lettia",y$tip.label)])
y<-drop.tip(x,x$tip.label[grep("Otus_alius",x$tip.label)])
x<-drop.tip(y,y$tip.label[grep("Mimizuku_gurneyi",y$tip.label)])
y<-drop.tip(x,x$tip.label[grep("Otus_rufescens",x$tip.label)])
x<-drop.tip(y,y$tip.label[grep("Otus_spilocephalus",y$tip.label)])
y<-drop.tip(x,x$tip.label[grep("Otus_brucei",x$tip.label)])
x<-drop.tip(y,y$tip.label[grep("Otus_thilohoffmanni",y$tip.label)])
y<-drop.tip(x,x$tip.label[grep("Otus_enganensis",x$tip.label)])
x<-drop.tip(y,y$tip.label[grep("Otus_manadensis",y$tip.label)])
y<-drop.tip(x,x$tip.label[grep("Gymnoglaux_lawrencii",x$tip.label)])
x<-drop.tip(y,y$tip.label[grep("Strix_woodfordii",y$tip.label)])
y<-drop.tip(x,x$tip.label[grep("Strix_butleri",x$tip.label)])
x<-drop.tip(y,y$tip.label[grep("Strix_hylophila",y$tip.label)])
y<-drop.tip(x,x$tip.label[grep("Strix_leptogrammica",x$tip.label)])
x<-drop.tip(y,y$tip.label[grep("Strix_nebulosa",y$tip.label)])
y<-drop.tip(x,x$tip.label[grep("Strix_aluco",x$tip.label)])
x<-drop.tip(y,y$tip.label[grep("Strix_uralensis",y$tip.label)])
y<-drop.tip(x,x$tip.label[grep("Strix_davidi",x$tip.label)])
x<-drop.tip(y,y$tip.label[grep("Strix_nigrolineata",y$tip.label)])
y<-drop.tip(x,x$tip.label[grep("Strix_seloputo",x$tip.label)])
x<-drop.tip(y,y$tip.label[grep("Strix_chacoensis",y$tip.label)])
y<-drop.tip(x,x$tip.label[grep("Strix_varia",x$tip.label)])
x<-drop.tip(y,y$tip.label[grep("Strix_ocellata",y$tip.label)])
y<-drop.tip(x,x$tip.label[grep("Strix_huhula",x$tip.label)])
x<-drop.tip(y,y$tip.label[grep("Strix_fulvescens",y$tip.label)])
y<-drop.tip(x,x$tip.label[grep("Strix_occidentalis",x$tip.label)])
x<-drop.tip(y,y$tip.label[grep("Strix_albitarsis",y$tip.label)])
y<-drop.tip(x,x$tip.label[grep("Strix_virgata",x$tip.label)])
x<-drop.tip(y,y$tip.label[grep("Strix_rufipes",y$tip.label)])
y<-drop.tip(x,x$tip.label[grep("Bubo_nipalensis",x$tip.label)])
x<-drop.tip(y,y$tip.label[grep("Bubo_coromandus",y$tip.label)])
y<-drop.tip(x,x$tip.label[grep("Bubo_leucostictus",x$tip.label)])
x<-drop.tip(y,y$tip.label[grep("Bubo_lacteus",y$tip.label)])
y<-drop.tip(x,x$tip.label[grep("Ketupa_ketupu",x$tip.label)])
x<-drop.tip(y,y$tip.label[grep("Ketupa_flavipes",y$tip.label)])
y<-drop.tip(x,x$tip.label[grep("Ketupa_blakistoni",x$tip.label)])
x<-drop.tip(y,y$tip.label[grep("Ketupa_zeylonensis",y$tip.label)])
y<-drop.tip(x,x$tip.label[grep("Bubo_shelleyi",x$tip.label)])
x<-drop.tip(y,y$tip.label[grep("Bubo_vosseleri",y$tip.label)])
y<-drop.tip(x,x$tip.label[grep("Bubo_capensis",x$tip.label)])
x<-drop.tip(y,y$tip.label[grep("Bubo_ascalaphus",y$tip.label)])
y<-drop.tip(x,x$tip.label[grep("Bubo_poensis",x$tip.label)])
x<-drop.tip(y,y$tip.label[grep("Bubo_bubo",y$tip.label)])
y<-drop.tip(x,x$tip.label[grep("Bubo_africanus",x$tip.label)])
x<-drop.tip(y,y$tip.label[grep("Bubo_bengalensis",y$tip.label)])
y<-drop.tip(x,x$tip.label[grep("Bubo_sumatranus",x$tip.label)])
x<-drop.tip(y,y$tip.label[grep("Bubo_cinerascens",y$tip.label)])
y<-drop.tip(x,x$tip.label[grep("Bubo_virginianus",x$tip.label)])
x<-drop.tip(y,y$tip.label[grep("Bubo_magellanicus",y$tip.label)])
y<-drop.tip(x,x$tip.label[grep("Bubo_philippensis",x$tip.label)])
x<-drop.tip(y,y$tip.label[grep("Bubo_scandiaca",y$tip.label)])
y<-drop.tip(x,x$tip.label[grep("Scotopelia_ussheri",x$tip.label)])
x<-drop.tip(y,y$tip.label[grep("Scotopelia_peli",y$tip.label)])
y<-drop.tip(x,x$tip.label[grep("Scotopelia_bouvieri",x$tip.label)])
x<-drop.tip(y,y$tip.label[grep("Pulsatrix_melanota",y$tip.label)])
y<-drop.tip(x,x$tip.label[grep("Pulsatrix_perspicillata",x$tip.label)])
x<-drop.tip(y,y$tip.label[grep("Pulsatrix_koeniswaldiana",y$tip.label)])
y<-drop.tip(x,x$tip.label[grep("Lophostrix_cristata",x$tip.label)])
x<-drop.tip(y,y$tip.label[grep("Jubula_lettii",y$tip.label)])
y<-drop.tip(x,x$tip.label[grep("Otus_flammeolus",x$tip.label)])
x<-drop.tip(y,y$tip.label[grep("Otus_umbra",y$tip.label)])
y<-drop.tip(x,x$tip.label[grep("Megascops_barbarus",x$tip.label)])
x<-drop.tip(y,y$tip.label[grep("Megascops_nudipes",y$tip.label)])
y<-drop.tip(x,x$tip.label[grep("Megascops_trichopsis",x$tip.label)])
x<-drop.tip(y,y$tip.label[grep("Megascops_albogularis",y$tip.label)])
y<-drop.tip(x,x$tip.label[grep("Megascops_koepckeae",x$tip.label)])
x<-drop.tip(y,y$tip.label[grep("Megascops_choliba",y$tip.label)])
y<-drop.tip(x,x$tip.label[grep("Megascops_guatemalae",x$tip.label)])
x<-drop.tip(y,y$tip.label[grep("Megascops_sanctaecatarinae",y$tip.label)])
y<-drop.tip(x,x$tip.label[grep("Megascops_marshalli",x$tip.label)])
x<-drop.tip(y,y$tip.label[grep("Megascops_roboratus",y$tip.label)])
y<-drop.tip(x,x$tip.label[grep("Megascops_seductus",x$tip.label)])
x<-drop.tip(y,y$tip.label[grep("Megascops_ingens",y$tip.label)])
y<-drop.tip(x,x$tip.label[grep("Megascops_kennicottii",x$tip.label)])
x<-drop.tip(y,y$tip.label[grep("Megascops_clarkii",y$tip.label)])
y<-drop.tip(x,x$tip.label[grep("Megascops_asio",x$tip.label)])
x<-drop.tip(y,y$tip.label[grep("Megascops_watsonii",y$tip.label)])
y<-drop.tip(x,x$tip.label[grep("Megascops_atricapilla",x$tip.label)])
x<-drop.tip(y,y$tip.label[grep("Megascops_colombianus",y$tip.label)])
y<-drop.tip(x,x$tip.label[grep("Megascops_petersoni",x$tip.label)])
x<-drop.tip(y,y$tip.label[grep("Megascops_cooperi",y$tip.label)])
y<-drop.tip(x,x$tip.label[grep("Megascops_hoyi",x$tip.label)])
x<-drop.tip(y,y$tip.label[grep("Pseudoscops_grammicus",y$tip.label)])
y<-drop.tip(x,x$tip.label[grep("Pseudoscops_clamator",x$tip.label)])
x<-drop.tip(y,y$tip.label[grep("Asio_otus",y$tip.label)])
y<-drop.tip(x,x$tip.label[grep("Nesasio_solomonensis",x$tip.label)])
x<-drop.tip(y,y$tip.label[grep("Asio_abyssinicus",y$tip.label)])
y<-drop.tip(x,x$tip.label[grep("Asio_stygius",x$tip.label)])
x<-drop.tip(y,y$tip.label[grep("Asio_capensis",y$tip.label)])
y<-drop.tip(x,x$tip.label[grep("Asio_madagascariensis",x$tip.label)])
x<-drop.tip(y,y$tip.label[grep("Asio_flammeus",y$tip.label)])
y<-drop.tip(x,x$tip.label[grep("Otus_alfredi",x$tip.label)])
x<-drop.tip(y,y$tip.label[grep("Ptilopsis_granti",y$tip.label)])
y<-drop.tip(x,x$tip.label[grep("Otus_collari",x$tip.label)])
x<-drop.tip(y,y$tip.label[grep("Otus_leucotis",y$tip.label)])
y<-drop.tip(x,x$tip.label[grep("Otus_silvicola",x$tip.label)])
x<-drop.tip(y,y$tip.label[grep("Athene_cunicularia",y$tip.label)])
y<-drop.tip(x,x$tip.label[grep("Athene_brama",x$tip.label)])
x<-drop.tip(y,y$tip.label[grep("Athene_noctua",y$tip.label)])
y<-drop.tip(x,x$tip.label[grep("Heteroglaux_blewitti",x$tip.label)])
x<-drop.tip(y,y$tip.label[grep("Surnia_ulula",y$tip.label)])
y<-drop.tip(x,x$tip.label[grep("Glaucidium_brodiei",x$tip.label)])
x<-drop.tip(y,y$tip.label[grep("Glaucidium_capense",y$tip.label)])
y<-drop.tip(x,x$tip.label[grep("Glaucidium_parkeri",x$tip.label)])
x<-drop.tip(y,y$tip.label[grep("Glaucidium_costaricanum",y$tip.label)])
y<-drop.tip(x,x$tip.label[grep("Glaucidium_siju",x$tip.label)])
x<-drop.tip(y,y$tip.label[grep("Glaucidium_castanopterum",y$tip.label)])
y<-drop.tip(x,x$tip.label[grep("Glaucidium_cuculoides",x$tip.label)])
x<-drop.tip(y,y$tip.label[grep("Glaucidium_mooreorum",y$tip.label)])
y<-drop.tip(x,x$tip.label[grep("Glaucidium_passerinum",x$tip.label)])
x<-drop.tip(y,y$tip.label[grep("Glaucidium_tephronotum",y$tip.label)])
y<-drop.tip(x,x$tip.label[grep("Glaucidium_radiatum",x$tip.label)])
x<-drop.tip(y,y$tip.label[grep("Glaucidium_nubicola",y$tip.label)])
y<-drop.tip(x,x$tip.label[grep("Glaucidium_minutissimum",x$tip.label)])
x<-drop.tip(y,y$tip.label[grep("Glaucidium_palmarum",y$tip.label)])
y<-drop.tip(x,x$tip.label[grep("Glaucidium_gnoma",x$tip.label)])
x<-drop.tip(y,y$tip.label[grep("Glaucidium_californicum",y$tip.label)])
y<-drop.tip(x,x$tip.label[grep("Glaucidium_jardinii",x$tip.label)])
x<-drop.tip(y,y$tip.label[grep("Glaucidium_bolivianum",y$tip.label)])
y<-drop.tip(x,x$tip.label[grep("Glaucidium_hardyi",x$tip.label)])
x<-drop.tip(y,y$tip.label[grep("Glaucidium_sjostedti",y$tip.label)])
y<-drop.tip(x,x$tip.label[grep("Glaucidium_peruanum",x$tip.label)])
x<-drop.tip(y,y$tip.label[grep("Glaucidium_nanum",y$tip.label)])
y<-drop.tip(x,x$tip.label[grep("Glaucidium_albertinum",x$tip.label)])
x<-drop.tip(y,y$tip.label[grep("Glaucidium_castaneum",y$tip.label)])
y<-drop.tip(x,x$tip.label[grep("Glaucidium_griseiceps",x$tip.label)])
x<-drop.tip(y,y$tip.label[grep("Glaucidium_sanchezi",y$tip.label)])
y<-drop.tip(x,x$tip.label[grep("Glaucidium_brasilianum",x$tip.label)])
x<-drop.tip(y,y$tip.label[grep("Glaucidium_perlatum",y$tip.label)])
y<-drop.tip(x,x$tip.label[grep("Glaucidium_castanonotum",x$tip.label)])
x<-drop.tip(y,y$tip.label[grep("Aegolius_funereus",y$tip.label)])
y<-drop.tip(x,x$tip.label[grep("Aegolius_acadicus",x$tip.label)])
x<-drop.tip(y,y$tip.label[grep("Aegolius_harrisii",y$tip.label)])
y<-drop.tip(x,x$tip.label[grep("Aegolius_ridgwayi",x$tip.label)])
x<-drop.tip(y,y$tip.label[grep("Micrathene_whitneyi",y$tip.label)])
y<-drop.tip(x,x$tip.label[grep("Xenoglaux_loweryi",x$tip.label)])
x<-drop.tip(y,y$tip.label[grep("Ninox_scutulata",y$tip.label)])
y<-drop.tip(x,x$tip.label[grep("Ninox_jacquinoti",x$tip.label)])
x<-drop.tip(y,y$tip.label[grep("Ninox_rufa",y$tip.label)])
y<-drop.tip(x,x$tip.label[grep("Ninox_strenua",x$tip.label)])
x<-drop.tip(y,y$tip.label[grep("Ninox_burhani",y$tip.label)])
y<-drop.tip(x,x$tip.label[grep("Ninox_theomacha",x$tip.label)])
x<-drop.tip(y,y$tip.label[grep("Ninox_variegata",y$tip.label)])
y<-drop.tip(x,x$tip.label[grep("Ninox_ochracea",x$tip.label)])
x<-drop.tip(y,y$tip.label[grep("Ninox_odiosa",y$tip.label)])
y<-drop.tip(x,x$tip.label[grep("Ninox_ios",x$tip.label)])
x<-drop.tip(y,y$tip.label[grep("Ninox_boobook",y$tip.label)])
y<-drop.tip(x,x$tip.label[grep("Ninox_punctulata",x$tip.label)])
x<-drop.tip(y,y$tip.label[grep("Ninox_novaeseelandiae",y$tip.label)])
y<-drop.tip(x,x$tip.label[grep("Ninox_squamipila",x$tip.label)])
x<-drop.tip(y,y$tip.label[grep("Ninox_superciliaris",y$tip.label)])
y<-drop.tip(x,x$tip.label[grep("Ninox_natalis",x$tip.label)])
x<-drop.tip(y,y$tip.label[grep("Ninox_rudolfi",y$tip.label)])
y<-drop.tip(x,x$tip.label[grep("Ninox_affinis",x$tip.label)])
x<-drop.tip(y,y$tip.label[grep("Ninox_meeki",y$tip.label)])
y<-drop.tip(x,x$tip.label[grep("Ninox_sumbaensis",x$tip.label)])
x<-drop.tip(y,y$tip.label[grep("Ninox_connivens",y$tip.label)])
y<-drop.tip(x,x$tip.label[grep("Ninox_philippensis",x$tip.label)])
x<-drop.tip(y,y$tip.label[grep("Uroglaux_dimorpha",y$tip.label)])
y<-drop.tip(x,x$tip.label[grep("Leptosomus_discolor",x$tip.label)])
x<-drop.tip(y,y$tip.label[grep("Apalharpactes_mackloti",y$tip.label)])
y<-drop.tip(x,x$tip.label[grep("Apalharpactes_reinwardtii",x$tip.label)])
x<-drop.tip(y,y$tip.label[grep("Harpactes_fasciatus",y$tip.label)])
y<-drop.tip(x,x$tip.label[grep("Harpactes_wardi",x$tip.label)])
x<-drop.tip(y,y$tip.label[grep("Harpactes_diardii",y$tip.label)])
y<-drop.tip(x,x$tip.label[grep("Harpactes_erythrocephalus",x$tip.label)])
x<-drop.tip(y,y$tip.label[grep("Harpactes_ardens",y$tip.label)])
y<-drop.tip(x,x$tip.label[grep("Harpactes_whiteheadi",x$tip.label)])
x<-drop.tip(y,y$tip.label[grep("Harpactes_kasumba",y$tip.label)])
y<-drop.tip(x,x$tip.label[grep("Harpactes_duvaucelii",x$tip.label)])
x<-drop.tip(y,y$tip.label[grep("Harpactes_orrhophaeus",y$tip.label)])
y<-drop.tip(x,x$tip.label[grep("Harpactes_oreskios",x$tip.label)])
x<-drop.tip(y,y$tip.label[grep("Apaloderma_vittatum",y$tip.label)])
y<-drop.tip(x,x$tip.label[grep("Apaloderma_narina",x$tip.label)])
x<-drop.tip(y,y$tip.label[grep("Apaloderma_aequatoriale",y$tip.label)])
y<-drop.tip(x,x$tip.label[grep("Trogon_mexicanus",x$tip.label)])
x<-drop.tip(y,y$tip.label[grep("Trogon_personatus",y$tip.label)])
y<-drop.tip(x,x$tip.label[grep("Trogon_aurantiiventris",x$tip.label)])
x<-drop.tip(y,y$tip.label[grep("Trogon_collaris",y$tip.label)])
y<-drop.tip(x,x$tip.label[grep("Trogon_elegans",x$tip.label)])
x<-drop.tip(y,y$tip.label[grep("Trogon_rufus",y$tip.label)])
y<-drop.tip(x,x$tip.label[grep("Trogon_mesurus",x$tip.label)])
x<-drop.tip(y,y$tip.label[grep("Trogon_melanocephalus",y$tip.label)])
y<-drop.tip(x,x$tip.label[grep("Trogon_citreolus",x$tip.label)])
x<-drop.tip(y,y$tip.label[grep("Trogon_bairdii",y$tip.label)])
y<-drop.tip(x,x$tip.label[grep("Trogon_viridis",x$tip.label)])
x<-drop.tip(y,y$tip.label[grep("Trogon_chionurus",y$tip.label)])
y<-drop.tip(x,x$tip.label[grep("Trogon_surrucura",x$tip.label)])
x<-drop.tip(y,y$tip.label[grep("Trogon_curucui",y$tip.label)])
y<-drop.tip(x,x$tip.label[grep("Trogon_violaceus",x$tip.label)])
x<-drop.tip(y,y$tip.label[grep("Trogon_caligatus",y$tip.label)])
y<-drop.tip(x,x$tip.label[grep("Trogon_comptus",x$tip.label)])
x<-drop.tip(y,y$tip.label[grep("Trogon_melanurus",y$tip.label)])
y<-drop.tip(x,x$tip.label[grep("Trogon_massena",x$tip.label)])
x<-drop.tip(y,y$tip.label[grep("Trogon_clathratus",y$tip.label)])
y<-drop.tip(x,x$tip.label[grep("Priotelus_roseigaster",x$tip.label)])
x<-drop.tip(y,y$tip.label[grep("Priotelus_temnurus",y$tip.label)])
y<-drop.tip(x,x$tip.label[grep("Pharomachrus_mocinno",x$tip.label)])
x<-drop.tip(y,y$tip.label[grep("Pharomachrus_antisianus",y$tip.label)])
y<-drop.tip(x,x$tip.label[grep("Pharomachrus_fulgidus",x$tip.label)])
x<-drop.tip(y,y$tip.label[grep("Pharomachrus_pavoninus",y$tip.label)])
y<-drop.tip(x,x$tip.label[grep("Pharomachrus_auriceps",x$tip.label)])
x<-drop.tip(y,y$tip.label[grep("Euptilotis_neoxenus",y$tip.label)])
y<-drop.tip(x,x$tip.label[grep("Aceros_comatus",x$tip.label)])
x<-drop.tip(y,y$tip.label[grep("Aceros_cassidix",y$tip.label)])
y<-drop.tip(x,x$tip.label[grep("Aceros_waldeni",x$tip.label)])
x<-drop.tip(y,y$tip.label[grep("Aceros_narcondami",y$tip.label)])
y<-drop.tip(x,x$tip.label[grep("Aceros_everetti",x$tip.label)])
x<-drop.tip(y,y$tip.label[grep("Aceros_plicatus",y$tip.label)])
y<-drop.tip(x,x$tip.label[grep("Aceros_undulatus",x$tip.label)])
x<-drop.tip(y,y$tip.label[grep("Penelopides_manillae",y$tip.label)])
y<-drop.tip(x,x$tip.label[grep("Penelopides_mindorensis",x$tip.label)])
x<-drop.tip(y,y$tip.label[grep("Penelopides_affinis",y$tip.label)])
y<-drop.tip(x,x$tip.label[grep("Penelopides_exarhatus",x$tip.label)])
x<-drop.tip(y,y$tip.label[grep("Penelopides_panini",y$tip.label)])
y<-drop.tip(x,x$tip.label[grep("Penelopides_samarensis",x$tip.label)])
x<-drop.tip(y,y$tip.label[grep("Aceros_corrugatus",y$tip.label)])
y<-drop.tip(x,x$tip.label[grep("Aceros_subruficollis",x$tip.label)])
x<-drop.tip(y,y$tip.label[grep("Aceros_nipalensis",y$tip.label)])
y<-drop.tip(x,x$tip.label[grep("Aceros_leucocephalus",x$tip.label)])
x<-drop.tip(y,y$tip.label[grep("Anthracoceros_malayanus",y$tip.label)])
y<-drop.tip(x,x$tip.label[grep("Anthracoceros_coronatus",x$tip.label)])
x<-drop.tip(y,y$tip.label[grep("Anthracoceros_marchei",y$tip.label)])
y<-drop.tip(x,x$tip.label[grep("Anthracoceros_montani",x$tip.label)])
x<-drop.tip(y,y$tip.label[grep("Anthracoceros_albirostris",y$tip.label)])
y<-drop.tip(x,x$tip.label[grep("Anorrhinus_austeni",x$tip.label)])
x<-drop.tip(y,y$tip.label[grep("Anorrhinus_tickelli",y$tip.label)])
y<-drop.tip(x,x$tip.label[grep("Anorrhinus_galeritus",x$tip.label)])
x<-drop.tip(y,y$tip.label[grep("Buceros_hydrocorax",y$tip.label)])
y<-drop.tip(x,x$tip.label[grep("Buceros_rhinoceros",x$tip.label)])
x<-drop.tip(y,y$tip.label[grep("Buceros_bicornis",y$tip.label)])
y<-drop.tip(x,x$tip.label[grep("Rhinoplax_vigil",x$tip.label)])
x<-drop.tip(y,y$tip.label[grep("Ocyceros_gingalensis",y$tip.label)])
y<-drop.tip(x,x$tip.label[grep("Ocyceros_birostris",x$tip.label)])
x<-drop.tip(y,y$tip.label[grep("Ocyceros_griseus",y$tip.label)])
y<-drop.tip(x,x$tip.label[grep("Bycanistes_subcylindricus",x$tip.label)])
x<-drop.tip(y,y$tip.label[grep("Bycanistes_brevis",y$tip.label)])
y<-drop.tip(x,x$tip.label[grep("Bycanistes_cylindricus",x$tip.label)])
x<-drop.tip(y,y$tip.label[grep("Bycanistes_albotibialis",y$tip.label)])
y<-drop.tip(x,x$tip.label[grep("Bycanistes_fistulator",x$tip.label)])
x<-drop.tip(y,y$tip.label[grep("Bycanistes_bucinator",y$tip.label)])
y<-drop.tip(x,x$tip.label[grep("Ceratogymna_elata",x$tip.label)])
x<-drop.tip(y,y$tip.label[grep("Ceratogymna_atrata",y$tip.label)])
y<-drop.tip(x,x$tip.label[grep("Tropicranus_albocristatus",x$tip.label)])
x<-drop.tip(y,y$tip.label[grep("Bucorvus_cafer",y$tip.label)])
y<-drop.tip(x,x$tip.label[grep("Bucorvus_abyssinicus",x$tip.label)])
x<-drop.tip(y,y$tip.label[grep("Tockus_alboterminatus",y$tip.label)])
y<-drop.tip(x,x$tip.label[grep("Tockus_fasciatus",x$tip.label)])
x<-drop.tip(y,y$tip.label[grep("Tockus_nasutus",y$tip.label)])
y<-drop.tip(x,x$tip.label[grep("Tockus_jacksoni",x$tip.label)])
x<-drop.tip(y,y$tip.label[grep("Tockus_leucomelas",y$tip.label)])
y<-drop.tip(x,x$tip.label[grep("Tockus_hartlaubi",x$tip.label)])
x<-drop.tip(y,y$tip.label[grep("Tockus_flavirostris",y$tip.label)])
y<-drop.tip(x,x$tip.label[grep("Tockus_erythrorhynchus",x$tip.label)])
x<-drop.tip(y,y$tip.label[grep("Tockus_deckeni",y$tip.label)])
y<-drop.tip(x,x$tip.label[grep("Tockus_bradfieldi",x$tip.label)])
x<-drop.tip(y,y$tip.label[grep("Tockus_monteiri",y$tip.label)])
y<-drop.tip(x,x$tip.label[grep("Tockus_camurus",x$tip.label)])
x<-drop.tip(y,y$tip.label[grep("Tockus_hemprichii",y$tip.label)])
y<-drop.tip(x,x$tip.label[grep("Tockus_pallidirostris",x$tip.label)])
x<-drop.tip(y,y$tip.label[grep("Phoeniculus_somaliensis",y$tip.label)])
y<-drop.tip(x,x$tip.label[grep("Phoeniculus_bollei",x$tip.label)])
x<-drop.tip(y,y$tip.label[grep("Phoeniculus_purpureus",y$tip.label)])
y<-drop.tip(x,x$tip.label[grep("Phoeniculus_damarensis",x$tip.label)])
x<-drop.tip(y,y$tip.label[grep("Phoeniculus_castaneiceps",y$tip.label)])
y<-drop.tip(x,x$tip.label[grep("Rhinopomastus_cyanomelas",x$tip.label)])
x<-drop.tip(y,y$tip.label[grep("Rhinopomastus_minor",y$tip.label)])
y<-drop.tip(x,x$tip.label[grep("Rhinopomastus_aterrimus",x$tip.label)])
x<-drop.tip(y,y$tip.label[grep("Upupa_epops",y$tip.label)])
y<-drop.tip(x,x$tip.label[grep("Meropogon_forsteni",x$tip.label)])
x<-drop.tip(y,y$tip.label[grep("Merops_bullockoides",y$tip.label)])
y<-drop.tip(x,x$tip.label[grep("Merops_revoilii",x$tip.label)])
x<-drop.tip(y,y$tip.label[grep("Merops_bulocki",y$tip.label)])
y<-drop.tip(x,x$tip.label[grep("Merops_albicollis",x$tip.label)])
x<-drop.tip(y,y$tip.label[grep("Merops_orientalis",y$tip.label)])
y<-drop.tip(x,x$tip.label[grep("Merops_viridis",x$tip.label)])
x<-drop.tip(y,y$tip.label[grep("Merops_leschenaulti",y$tip.label)])
y<-drop.tip(x,x$tip.label[grep("Merops_ornatus",x$tip.label)])
x<-drop.tip(y,y$tip.label[grep("Merops_apiaster",y$tip.label)])
y<-drop.tip(x,x$tip.label[grep("Merops_persicus",x$tip.label)])
x<-drop.tip(y,y$tip.label[grep("Merops_superciliosus",y$tip.label)])
y<-drop.tip(x,x$tip.label[grep("Merops_philippinus",x$tip.label)])
x<-drop.tip(y,y$tip.label[grep("Merops_nubicus",y$tip.label)])
y<-drop.tip(x,x$tip.label[grep("Merops_malimbicus",x$tip.label)])
x<-drop.tip(y,y$tip.label[grep("Merops_boehmi",y$tip.label)])
y<-drop.tip(x,x$tip.label[grep("Merops_muelleri",x$tip.label)])
x<-drop.tip(y,y$tip.label[grep("Merops_gularis",y$tip.label)])
y<-drop.tip(x,x$tip.label[grep("Merops_nubicoides",x$tip.label)])
x<-drop.tip(y,y$tip.label[grep("Merops_variegatus",y$tip.label)])
y<-drop.tip(x,x$tip.label[grep("Merops_pusillus",x$tip.label)])
x<-drop.tip(y,y$tip.label[grep("Merops_oreobates",y$tip.label)])
y<-drop.tip(x,x$tip.label[grep("Merops_hirundineus",x$tip.label)])
x<-drop.tip(y,y$tip.label[grep("Merops_breweri",y$tip.label)])
y<-drop.tip(x,x$tip.label[grep("Nyctyornis_athertoni",x$tip.label)])
x<-drop.tip(y,y$tip.label[grep("Nyctyornis_amictus",y$tip.label)])
y<-drop.tip(x,x$tip.label[grep("Uratelornis_chimaera",x$tip.label)])
x<-drop.tip(y,y$tip.label[grep("Atelornis_pittoides",y$tip.label)])
y<-drop.tip(x,x$tip.label[grep("Atelornis_crossleyi",x$tip.label)])
x<-drop.tip(y,y$tip.label[grep("Brachypteracias_squamiger",y$tip.label)])
y<-drop.tip(x,x$tip.label[grep("Brachypteracias_leptosomus",x$tip.label)])
x<-drop.tip(y,y$tip.label[grep("Coracias_garrulus",y$tip.label)])
y<-drop.tip(x,x$tip.label[grep("Coracias_abyssinicus",x$tip.label)])
x<-drop.tip(y,y$tip.label[grep("Coracias_caudatus",y$tip.label)])
y<-drop.tip(x,x$tip.label[grep("Coracias_spatulatus",x$tip.label)])
x<-drop.tip(y,y$tip.label[grep("Coracias_benghalensis",y$tip.label)])
y<-drop.tip(x,x$tip.label[grep("Coracias_temminckii",x$tip.label)])
x<-drop.tip(y,y$tip.label[grep("Coracias_naevia",y$tip.label)])
y<-drop.tip(x,x$tip.label[grep("Coracias_cyanogaster",x$tip.label)])
x<-drop.tip(y,y$tip.label[grep("Eurystomus_glaucurus",y$tip.label)])
y<-drop.tip(x,x$tip.label[grep("Eurystomus_orientalis",x$tip.label)])
x<-drop.tip(y,y$tip.label[grep("Eurystomus_azureus",y$tip.label)])
y<-drop.tip(x,x$tip.label[grep("Eurystomus_gularis",x$tip.label)])
x<-drop.tip(y,y$tip.label[grep("Todus_multicolor",y$tip.label)])
y<-drop.tip(x,x$tip.label[grep("Todus_todus",x$tip.label)])
x<-drop.tip(y,y$tip.label[grep("Todus_angustirostris",y$tip.label)])
y<-drop.tip(x,x$tip.label[grep("Todus_subulatus",x$tip.label)])
x<-drop.tip(y,y$tip.label[grep("Todus_mexicanus",y$tip.label)])
y<-drop.tip(x,x$tip.label[grep("Ceyx_lecontei",x$tip.label)])
x<-drop.tip(y,y$tip.label[grep("Ceyx_pictus",y$tip.label)])
y<-drop.tip(x,x$tip.label[grep("Ceyx_madagascariensis",x$tip.label)])
x<-drop.tip(y,y$tip.label[grep("Alcedo_leucogaster",y$tip.label)])
y<-drop.tip(x,x$tip.label[grep("Alcedo_cristata",x$tip.label)])
x<-drop.tip(y,y$tip.label[grep("Alcedo_vintsioides",y$tip.label)])
y<-drop.tip(x,x$tip.label[grep("Ceyx_melanurus",x$tip.label)])
x<-drop.tip(y,y$tip.label[grep("Ceyx_lepidus",y$tip.label)])
y<-drop.tip(x,x$tip.label[grep("Alcedo_argentata",x$tip.label)])
x<-drop.tip(y,y$tip.label[grep("Alcedo_cyanopectus",y$tip.label)])
y<-drop.tip(x,x$tip.label[grep("Ceyx_erithaca",x$tip.label)])
x<-drop.tip(y,y$tip.label[grep("Ceyx_rufidorsa",y$tip.label)])
y<-drop.tip(x,x$tip.label[grep("Alcedo_pusilla",x$tip.label)])
x<-drop.tip(y,y$tip.label[grep("Alcedo_websteri",y$tip.label)])
y<-drop.tip(x,x$tip.label[grep("Alcedo_azurea",x$tip.label)])
x<-drop.tip(y,y$tip.label[grep("Ceyx_fallax",y$tip.label)])
y<-drop.tip(x,x$tip.label[grep("Alcedo_euryzona",x$tip.label)])
x<-drop.tip(y,y$tip.label[grep("Alcedo_hercules",y$tip.label)])
y<-drop.tip(x,x$tip.label[grep("Caridonax_fulgidus",x$tip.label)])
x<-drop.tip(y,y$tip.label[grep("Alcedo_meninting",y$tip.label)])
y<-drop.tip(x,x$tip.label[grep("Alcedo_quadribrachys",x$tip.label)])
x<-drop.tip(y,y$tip.label[grep("Alcedo_semitorquata",y$tip.label)])
y<-drop.tip(x,x$tip.label[grep("Alcedo_coerulescens",x$tip.label)])
x<-drop.tip(y,y$tip.label[grep("Alcedo_atthis",y$tip.label)])
y<-drop.tip(x,x$tip.label[grep("Halcyon_leucocephala",x$tip.label)])
x<-drop.tip(y,y$tip.label[grep("Halcyon_smyrnensis",y$tip.label)])
y<-drop.tip(x,x$tip.label[grep("Halcyon_senegalensis",x$tip.label)])
x<-drop.tip(y,y$tip.label[grep("Halcyon_malimbica",y$tip.label)])
y<-drop.tip(x,x$tip.label[grep("Halcyon_cyanoventris",x$tip.label)])
x<-drop.tip(y,y$tip.label[grep("Halcyon_pileata",y$tip.label)])
y<-drop.tip(x,x$tip.label[grep("Halcyon_albiventris",x$tip.label)])
x<-drop.tip(y,y$tip.label[grep("Halcyon_chelicuti",y$tip.label)])
y<-drop.tip(x,x$tip.label[grep("Halcyon_badia",x$tip.label)])
x<-drop.tip(y,y$tip.label[grep("Halcyon_coromanda",y$tip.label)])
y<-drop.tip(x,x$tip.label[grep("Halcyon_senegaloides",x$tip.label)])
x<-drop.tip(y,y$tip.label[grep("Pelargopsis_melanorhyncha",y$tip.label)])
y<-drop.tip(x,x$tip.label[grep("Pelargopsis_amauroptera",x$tip.label)])
x<-drop.tip(y,y$tip.label[grep("Pelargopsis_capensis",y$tip.label)])
y<-drop.tip(x,x$tip.label[grep("Lacedo_pulchella",x$tip.label)])
x<-drop.tip(y,y$tip.label[grep("Actenoides_monachus",y$tip.label)])
y<-drop.tip(x,x$tip.label[grep("Actenoides_bougainvillei",x$tip.label)])
x<-drop.tip(y,y$tip.label[grep("Actenoides_lindsayi",y$tip.label)])
y<-drop.tip(x,x$tip.label[grep("Actenoides_princeps",x$tip.label)])
x<-drop.tip(y,y$tip.label[grep("Actenoides_hombroni",y$tip.label)])
y<-drop.tip(x,x$tip.label[grep("Actenoides_concretus",x$tip.label)])
x<-drop.tip(y,y$tip.label[grep("Syma_megarhyncha",y$tip.label)])
y<-drop.tip(x,x$tip.label[grep("Syma_torotoro",x$tip.label)])
x<-drop.tip(y,y$tip.label[grep("Todiramphus_gambieri",y$tip.label)])
y<-drop.tip(x,x$tip.label[grep("Todiramphus_farquhari",x$tip.label)])
x<-drop.tip(y,y$tip.label[grep("Todiramphus_leucopygius",y$tip.label)])
y<-drop.tip(x,x$tip.label[grep("Todiramphus_diops",x$tip.label)])
x<-drop.tip(y,y$tip.label[grep("Todiramphus_tutus",y$tip.label)])
y<-drop.tip(x,x$tip.label[grep("Todiramphus_macleayii",x$tip.label)])
x<-drop.tip(y,y$tip.label[grep("Todiramphus_nigrocyaneus",y$tip.label)])
y<-drop.tip(x,x$tip.label[grep("Todiramphus_sanctus",x$tip.label)])
x<-drop.tip(y,y$tip.label[grep("Todiramphus_chloris",y$tip.label)])
y<-drop.tip(x,x$tip.label[grep("Todiramphus_lazuli",x$tip.label)])
x<-drop.tip(y,y$tip.label[grep("Todiramphus_cinnamominus",y$tip.label)])
y<-drop.tip(x,x$tip.label[grep("Todiramphus_godeffroyi",x$tip.label)])
x<-drop.tip(y,y$tip.label[grep("Todiramphus_albonotatus",y$tip.label)])
y<-drop.tip(x,x$tip.label[grep("Todiramphus_enigma",x$tip.label)])
x<-drop.tip(y,y$tip.label[grep("Todiramphus_ruficollaris",y$tip.label)])
y<-drop.tip(x,x$tip.label[grep("Todiramphus_saurophaga",x$tip.label)])
x<-drop.tip(y,y$tip.label[grep("Todiramphus_veneratus",y$tip.label)])
y<-drop.tip(x,x$tip.label[grep("Todiramphus_funebris",x$tip.label)])
x<-drop.tip(y,y$tip.label[grep("Todiramphus_australasia",y$tip.label)])
y<-drop.tip(x,x$tip.label[grep("Todiramphus_winchelli",x$tip.label)])
x<-drop.tip(y,y$tip.label[grep("Todiramphus_recurvirostris",y$tip.label)])
y<-drop.tip(x,x$tip.label[grep("Todiramphus_pyrrhopygius",x$tip.label)])
x<-drop.tip(y,y$tip.label[grep("Cittura_cyanotis",y$tip.label)])
y<-drop.tip(x,x$tip.label[grep("Tanysiptera_galatea",x$tip.label)])
x<-drop.tip(y,y$tip.label[grep("Tanysiptera_riedelii",y$tip.label)])
y<-drop.tip(x,x$tip.label[grep("Tanysiptera_danae",x$tip.label)])
x<-drop.tip(y,y$tip.label[grep("Tanysiptera_nympha",y$tip.label)])
y<-drop.tip(x,x$tip.label[grep("Tanysiptera_sylvia",x$tip.label)])
x<-drop.tip(y,y$tip.label[grep("Tanysiptera_ellioti",y$tip.label)])
y<-drop.tip(x,x$tip.label[grep("Tanysiptera_carolinae",x$tip.label)])
x<-drop.tip(y,y$tip.label[grep("Tanysiptera_hydrocharis",y$tip.label)])
y<-drop.tip(x,x$tip.label[grep("Melidora_macrorrhina",x$tip.label)])
x<-drop.tip(y,y$tip.label[grep("Clytoceyx_rex",y$tip.label)])
y<-drop.tip(x,x$tip.label[grep("Dacelo_gaudichaud",x$tip.label)])
x<-drop.tip(y,y$tip.label[grep("Dacelo_leachii",y$tip.label)])
y<-drop.tip(x,x$tip.label[grep("Dacelo_tyro",x$tip.label)])
x<-drop.tip(y,y$tip.label[grep("Dacelo_novaeguineae",y$tip.label)])
y<-drop.tip(x,x$tip.label[grep("Ceryle_rudis",x$tip.label)])
x<-drop.tip(y,y$tip.label[grep("Chloroceryle_aenea",y$tip.label)])
y<-drop.tip(x,x$tip.label[grep("Chloroceryle_inda",x$tip.label)])
x<-drop.tip(y,y$tip.label[grep("Chloroceryle_americana",y$tip.label)])
y<-drop.tip(x,x$tip.label[grep("Chloroceryle_amazona",x$tip.label)])
x<-drop.tip(y,y$tip.label[grep("Megaceryle_maxima",y$tip.label)])
y<-drop.tip(x,x$tip.label[grep("Megaceryle_lugubris",x$tip.label)])
x<-drop.tip(y,y$tip.label[grep("Megaceryle_torquata",y$tip.label)])
y<-drop.tip(x,x$tip.label[grep("Megaceryle_alcyon",x$tip.label)])
x<-drop.tip(y,y$tip.label[grep("Aspatha_gularis",y$tip.label)])
y<-drop.tip(x,x$tip.label[grep("Baryphthengus_martii",x$tip.label)])
x<-drop.tip(y,y$tip.label[grep("Momotus_aequatorialis",y$tip.label)])
y<-drop.tip(x,x$tip.label[grep("Momotus_momota",x$tip.label)])
x<-drop.tip(y,y$tip.label[grep("Momotus_mexicanus",y$tip.label)])
y<-drop.tip(x,x$tip.label[grep("Baryphthengus_ruficapillus",x$tip.label)])
x<-drop.tip(y,y$tip.label[grep("Hylomanes_momotula",y$tip.label)])
y<-drop.tip(x,x$tip.label[grep("Electron_carinatum",x$tip.label)])
x<-drop.tip(y,y$tip.label[grep("Electron_platyrhynchum",y$tip.label)])
y<-drop.tip(x,x$tip.label[grep("Eumomota_superciliosa",x$tip.label)])
x<-drop.tip(y,y$tip.label[grep("Hapaloptila_castanea",y$tip.label)])
y<-drop.tip(x,x$tip.label[grep("Hypnelus_ruficollis",x$tip.label)])
x<-drop.tip(y,y$tip.label[grep("Notharchus_ordii",y$tip.label)])
y<-drop.tip(x,x$tip.label[grep("Notharchus_tectus",x$tip.label)])
x<-drop.tip(y,y$tip.label[grep("Notharchus_pectoralis",y$tip.label)])
y<-drop.tip(x,x$tip.label[grep("Notharchus_macrorhynchos",x$tip.label)])
x<-drop.tip(y,y$tip.label[grep("Notharchus_swainsoni",y$tip.label)])
y<-drop.tip(x,x$tip.label[grep("Notharchus_hyperrhynchus",x$tip.label)])
x<-drop.tip(y,y$tip.label[grep("Micromonacha_lanceolata",y$tip.label)])
y<-drop.tip(x,x$tip.label[grep("Nonnula_brunnea",x$tip.label)])
x<-drop.tip(y,y$tip.label[grep("Nonnula_rubecula",y$tip.label)])
y<-drop.tip(x,x$tip.label[grep("Nonnula_ruficapilla",x$tip.label)])
x<-drop.tip(y,y$tip.label[grep("Nonnula_frontalis",y$tip.label)])
y<-drop.tip(x,x$tip.label[grep("Nonnula_amaurocephala",x$tip.label)])
x<-drop.tip(y,y$tip.label[grep("Nonnula_sclateri",y$tip.label)])
y<-drop.tip(x,x$tip.label[grep("Malacoptila_striata",x$tip.label)])
x<-drop.tip(y,y$tip.label[grep("Malacoptila_fulvogularis",y$tip.label)])
y<-drop.tip(x,x$tip.label[grep("Malacoptila_panamensis",x$tip.label)])
x<-drop.tip(y,y$tip.label[grep("Malacoptila_rufa",y$tip.label)])
y<-drop.tip(x,x$tip.label[grep("Malacoptila_mystacalis",x$tip.label)])
x<-drop.tip(y,y$tip.label[grep("Malacoptila_semicincta",y$tip.label)])
y<-drop.tip(x,x$tip.label[grep("Malacoptila_fusca",x$tip.label)])
x<-drop.tip(y,y$tip.label[grep("Bucco_tamatia",y$tip.label)])
y<-drop.tip(x,x$tip.label[grep("Chelidoptera_tenebrosa",x$tip.label)])
x<-drop.tip(y,y$tip.label[grep("Bucco_macrodactylus",y$tip.label)])
y<-drop.tip(x,x$tip.label[grep("Monasa_nigrifrons",x$tip.label)])
x<-drop.tip(y,y$tip.label[grep("Monasa_morphoeus",y$tip.label)])
y<-drop.tip(x,x$tip.label[grep("Monasa_flavirostris",x$tip.label)])
x<-drop.tip(y,y$tip.label[grep("Monasa_atra",y$tip.label)])
y<-drop.tip(x,x$tip.label[grep("Nystalus_maculatus",x$tip.label)])
x<-drop.tip(y,y$tip.label[grep("Nystalus_striolatus",y$tip.label)])
y<-drop.tip(x,x$tip.label[grep("Nystalus_chacuru",x$tip.label)])
x<-drop.tip(y,y$tip.label[grep("Nystalus_radiatus",y$tip.label)])
y<-drop.tip(x,x$tip.label[grep("Bucco_capensis",x$tip.label)])
x<-drop.tip(y,y$tip.label[grep("Bucco_noanamae",y$tip.label)])
y<-drop.tip(x,x$tip.label[grep("Galbula_dea",x$tip.label)])
x<-drop.tip(y,y$tip.label[grep("Galbula_cyanescens",y$tip.label)])
y<-drop.tip(x,x$tip.label[grep("Galbula_leucogastra",x$tip.label)])
x<-drop.tip(y,y$tip.label[grep("Galbula_tombacea",y$tip.label)])
y<-drop.tip(x,x$tip.label[grep("Galbula_albirostris",x$tip.label)])
x<-drop.tip(y,y$tip.label[grep("Galbula_ruficauda",y$tip.label)])
y<-drop.tip(x,x$tip.label[grep("Galbula_chalcothorax",x$tip.label)])
x<-drop.tip(y,y$tip.label[grep("Galbula_galbula",y$tip.label)])
y<-drop.tip(x,x$tip.label[grep("Galbula_cyanicollis",x$tip.label)])
x<-drop.tip(y,y$tip.label[grep("Galbula_pastazae",y$tip.label)])
y<-drop.tip(x,x$tip.label[grep("Galbalcyrhynchus_leucotis",x$tip.label)])
x<-drop.tip(y,y$tip.label[grep("Galbalcyrhynchus_purusianus",y$tip.label)])
y<-drop.tip(x,x$tip.label[grep("Jacamerops_aureus",x$tip.label)])
x<-drop.tip(y,y$tip.label[grep("Brachygalba_lugubris",y$tip.label)])
y<-drop.tip(x,x$tip.label[grep("Brachygalba_salmoni",x$tip.label)])
x<-drop.tip(y,y$tip.label[grep("Brachygalba_albogularis",y$tip.label)])
y<-drop.tip(x,x$tip.label[grep("Brachygalba_goeringi",x$tip.label)])
x<-drop.tip(y,y$tip.label[grep("Jacamaralcyon_tridactyla",y$tip.label)])
y<-drop.tip(x,x$tip.label[grep("Ramphastos_tucanus",x$tip.label)])
x<-drop.tip(y,y$tip.label[grep("Ramphastos_swainsonii",y$tip.label)])
y<-drop.tip(x,x$tip.label[grep("Ramphastos_ambiguus",x$tip.label)])
x<-drop.tip(y,y$tip.label[grep("Ramphastos_vitellinus",y$tip.label)])
y<-drop.tip(x,x$tip.label[grep("Ramphastos_brevis",x$tip.label)])
x<-drop.tip(y,y$tip.label[grep("Ramphastos_dicolorus",y$tip.label)])
y<-drop.tip(x,x$tip.label[grep("Ramphastos_sulfuratus",x$tip.label)])
x<-drop.tip(y,y$tip.label[grep("Ramphastos_toco",y$tip.label)])
y<-drop.tip(x,x$tip.label[grep("Aulacorhynchus_coeruleicinctis",x$tip.label)])
x<-drop.tip(y,y$tip.label[grep("Aulacorhynchus_huallagae",y$tip.label)])
y<-drop.tip(x,x$tip.label[grep("Aulacorhynchus_sulcatus",x$tip.label)])
x<-drop.tip(y,y$tip.label[grep("Aulacorhynchus_derbianus",y$tip.label)])
y<-drop.tip(x,x$tip.label[grep("Aulacorhynchus_haematopygus",x$tip.label)])
x<-drop.tip(y,y$tip.label[grep("Aulacorhynchus_prasinus",y$tip.label)])
y<-drop.tip(x,x$tip.label[grep("Andigena_nigrirostris",x$tip.label)])
x<-drop.tip(y,y$tip.label[grep("Andigena_laminirostris",y$tip.label)])
y<-drop.tip(x,x$tip.label[grep("Andigena_cucullata",x$tip.label)])
x<-drop.tip(y,y$tip.label[grep("Andigena_hypoglauca",y$tip.label)])
y<-drop.tip(x,x$tip.label[grep("Selenidera_nattereri",x$tip.label)])
x<-drop.tip(y,y$tip.label[grep("Selenidera_spectabilis",y$tip.label)])
y<-drop.tip(x,x$tip.label[grep("Selenidera_gouldii",x$tip.label)])
x<-drop.tip(y,y$tip.label[grep("Selenidera_maculirostris",y$tip.label)])
y<-drop.tip(x,x$tip.label[grep("Selenidera_reinwardtii",x$tip.label)])
x<-drop.tip(y,y$tip.label[grep("Selenidera_piperivora",y$tip.label)])
y<-drop.tip(x,x$tip.label[grep("Pteroglossus_pluricinctus",x$tip.label)])
x<-drop.tip(y,y$tip.label[grep("Pteroglossus_castanotis",y$tip.label)])
y<-drop.tip(x,x$tip.label[grep("Pteroglossus_azara",x$tip.label)])
x<-drop.tip(y,y$tip.label[grep("Pteroglossus_torquatus",y$tip.label)])
y<-drop.tip(x,x$tip.label[grep("Pteroglossus_frantzii",x$tip.label)])
x<-drop.tip(y,y$tip.label[grep("Pteroglossus_beauharnaesii",y$tip.label)])
y<-drop.tip(x,x$tip.label[grep("Pteroglossus_bitorquatus",x$tip.label)])
x<-drop.tip(y,y$tip.label[grep("Pteroglossus_bailloni",y$tip.label)])
y<-drop.tip(x,x$tip.label[grep("Pteroglossus_viridis",x$tip.label)])
x<-drop.tip(y,y$tip.label[grep("Pteroglossus_inscriptus",y$tip.label)])
y<-drop.tip(x,x$tip.label[grep("Pteroglossus_aracari",x$tip.label)])
x<-drop.tip(y,y$tip.label[grep("Semnornis_ramphastinus",y$tip.label)])
y<-drop.tip(x,x$tip.label[grep("Semnornis_frantzii",x$tip.label)])
x<-drop.tip(y,y$tip.label[grep("Capito_aurovirens",y$tip.label)])
y<-drop.tip(x,x$tip.label[grep("Capito_dayi",x$tip.label)])
x<-drop.tip(y,y$tip.label[grep("Capito_hypoleucus",y$tip.label)])
y<-drop.tip(x,x$tip.label[grep("Capito_niger",x$tip.label)])
x<-drop.tip(y,y$tip.label[grep("Capito_brunneipectus",y$tip.label)])
y<-drop.tip(x,x$tip.label[grep("Capito_auratus",x$tip.label)])
x<-drop.tip(y,y$tip.label[grep("Capito_squamatus",y$tip.label)])
y<-drop.tip(x,x$tip.label[grep("Capito_maculicoronatus",x$tip.label)])
x<-drop.tip(y,y$tip.label[grep("Capito_wallacei",y$tip.label)])
y<-drop.tip(x,x$tip.label[grep("Capito_quinticolor",x$tip.label)])
x<-drop.tip(y,y$tip.label[grep("Eubucco_richardsoni",y$tip.label)])
y<-drop.tip(x,x$tip.label[grep("Eubucco_tucinkae",x$tip.label)])
x<-drop.tip(y,y$tip.label[grep("Eubucco_versicolor",y$tip.label)])
y<-drop.tip(x,x$tip.label[grep("Eubucco_bourcierii",x$tip.label)])
x<-drop.tip(y,y$tip.label[grep("Lybius_chaplini",y$tip.label)])
y<-drop.tip(x,x$tip.label[grep("Tricholaema_frontata",x$tip.label)])
x<-drop.tip(y,y$tip.label[grep("Tricholaema_diademata",y$tip.label)])
y<-drop.tip(x,x$tip.label[grep("Tricholaema_leucomelas",x$tip.label)])
x<-drop.tip(y,y$tip.label[grep("Lybius_minor",y$tip.label)])
y<-drop.tip(x,x$tip.label[grep("Tricholaema_hirsuta",x$tip.label)])
x<-drop.tip(y,y$tip.label[grep("Lybius_guifsobalito",y$tip.label)])
y<-drop.tip(x,x$tip.label[grep("Tricholaema_melanocephala",x$tip.label)])
x<-drop.tip(y,y$tip.label[grep("Lybius_rolleti",y$tip.label)])
y<-drop.tip(x,x$tip.label[grep("Lybius_vieilloti",x$tip.label)])
x<-drop.tip(y,y$tip.label[grep("Lybius_torquatus",y$tip.label)])
y<-drop.tip(x,x$tip.label[grep("Tricholaema_lacrymosa",x$tip.label)])
x<-drop.tip(y,y$tip.label[grep("Lybius_melanopterus",y$tip.label)])
y<-drop.tip(x,x$tip.label[grep("Lybius_leucocephalus",x$tip.label)])
x<-drop.tip(y,y$tip.label[grep("Lybius_undatus",y$tip.label)])
y<-drop.tip(x,x$tip.label[grep("Lybius_bidentatus",x$tip.label)])
x<-drop.tip(y,y$tip.label[grep("Lybius_dubius",y$tip.label)])
y<-drop.tip(x,x$tip.label[grep("Lybius_rubrifacies",x$tip.label)])
x<-drop.tip(y,y$tip.label[grep("Pogoniulus_coryphaeus",y$tip.label)])
y<-drop.tip(x,x$tip.label[grep("Pogoniulus_leucomystax",x$tip.label)])
x<-drop.tip(y,y$tip.label[grep("Pogoniulus_makawai",y$tip.label)])
y<-drop.tip(x,x$tip.label[grep("Pogoniulus_subsulphureus",x$tip.label)])
x<-drop.tip(y,y$tip.label[grep("Pogoniulus_bilineatus",y$tip.label)])
y<-drop.tip(x,x$tip.label[grep("Pogoniulus_atroflavus",x$tip.label)])
x<-drop.tip(y,y$tip.label[grep("Pogoniulus_simplex",y$tip.label)])
y<-drop.tip(x,x$tip.label[grep("Pogoniulus_chrysoconus",x$tip.label)])
x<-drop.tip(y,y$tip.label[grep("Pogoniulus_scolopaceus",y$tip.label)])
y<-drop.tip(x,x$tip.label[grep("Pogoniulus_pusillus",x$tip.label)])
x<-drop.tip(y,y$tip.label[grep("Gymnobucco_calvus",y$tip.label)])
y<-drop.tip(x,x$tip.label[grep("Gymnobucco_sladeni",x$tip.label)])
x<-drop.tip(y,y$tip.label[grep("Gymnobucco_bonapartei",y$tip.label)])
y<-drop.tip(x,x$tip.label[grep("Gymnobucco_peli",x$tip.label)])
x<-drop.tip(y,y$tip.label[grep("Stactolaema_leucotis",y$tip.label)])
y<-drop.tip(x,x$tip.label[grep("Stactolaema_whytii",x$tip.label)])
x<-drop.tip(y,y$tip.label[grep("Stactolaema_olivacea",y$tip.label)])
y<-drop.tip(x,x$tip.label[grep("Stactolaema_anchietae",x$tip.label)])
x<-drop.tip(y,y$tip.label[grep("Buccanodon_duchaillui",y$tip.label)])
y<-drop.tip(x,x$tip.label[grep("Trachyphonus_darnaudii",x$tip.label)])
x<-drop.tip(y,y$tip.label[grep("Trachyphonus_usambiro",y$tip.label)])
y<-drop.tip(x,x$tip.label[grep("Trachyphonus_vaillantii",x$tip.label)])
x<-drop.tip(y,y$tip.label[grep("Trachyphonus_erythrocephalus",y$tip.label)])
y<-drop.tip(x,x$tip.label[grep("Trachyphonus_margaritatus",x$tip.label)])
x<-drop.tip(y,y$tip.label[grep("Trachyphonus_purpuratus",y$tip.label)])
y<-drop.tip(x,x$tip.label[grep("Megalaima_faiostricta",x$tip.label)])
x<-drop.tip(y,y$tip.label[grep("Megalaima_haemacephala",y$tip.label)])
y<-drop.tip(x,x$tip.label[grep("Megalaima_flavifrons",x$tip.label)])
x<-drop.tip(y,y$tip.label[grep("Megalaima_virens",y$tip.label)])
y<-drop.tip(x,x$tip.label[grep("Psilopogon_pyrolophus",x$tip.label)])
x<-drop.tip(y,y$tip.label[grep("Megalaima_rafflesii",y$tip.label)])
y<-drop.tip(x,x$tip.label[grep("Megalaima_viridis",x$tip.label)])
x<-drop.tip(y,y$tip.label[grep("Megalaima_zeylanica",y$tip.label)])
y<-drop.tip(x,x$tip.label[grep("Megalaima_incognita",x$tip.label)])
x<-drop.tip(y,y$tip.label[grep("Megalaima_javensis",y$tip.label)])
y<-drop.tip(x,x$tip.label[grep("Megalaima_mystacophanos",x$tip.label)])
x<-drop.tip(y,y$tip.label[grep("Megalaima_australis",y$tip.label)])
y<-drop.tip(x,x$tip.label[grep("Megalaima_rubricapillus",x$tip.label)])
x<-drop.tip(y,y$tip.label[grep("Megalaima_oorti",y$tip.label)])
y<-drop.tip(x,x$tip.label[grep("Megalaima_nuchalis",x$tip.label)])
x<-drop.tip(y,y$tip.label[grep("Megalaima_faber",y$tip.label)])
y<-drop.tip(x,x$tip.label[grep("Megalaima_asiatica",x$tip.label)])
x<-drop.tip(y,y$tip.label[grep("Megalaima_franklinii",y$tip.label)])
y<-drop.tip(x,x$tip.label[grep("Megalaima_henricii",x$tip.label)])
x<-drop.tip(y,y$tip.label[grep("Megalaima_monticola",y$tip.label)])
y<-drop.tip(x,x$tip.label[grep("Megalaima_chrysopogon",x$tip.label)])
x<-drop.tip(y,y$tip.label[grep("Megalaima_armillaris",y$tip.label)])
y<-drop.tip(x,x$tip.label[grep("Megalaima_eximia",x$tip.label)])
x<-drop.tip(y,y$tip.label[grep("Megalaima_lineata",y$tip.label)])
y<-drop.tip(x,x$tip.label[grep("Megalaima_pulcherrima",x$tip.label)])
x<-drop.tip(y,y$tip.label[grep("Megalaima_lagrandieri",y$tip.label)])
y<-drop.tip(x,x$tip.label[grep("Megalaima_corvina",x$tip.label)])
x<-drop.tip(y,y$tip.label[grep("Calorhamphus_fuliginosus",y$tip.label)])
y<-drop.tip(x,x$tip.label[grep("Sasia_africana",x$tip.label)])
x<-drop.tip(y,y$tip.label[grep("Sasia_abnormis",y$tip.label)])
y<-drop.tip(x,x$tip.label[grep("Sasia_ochracea",x$tip.label)])
x<-drop.tip(y,y$tip.label[grep("Picumnus_pumilus",y$tip.label)])
y<-drop.tip(x,x$tip.label[grep("Picumnus_subtilis",x$tip.label)])
x<-drop.tip(y,y$tip.label[grep("Picumnus_dorbignyanus",y$tip.label)])
y<-drop.tip(x,x$tip.label[grep("Picumnus_sclateri",x$tip.label)])
x<-drop.tip(y,y$tip.label[grep("Picumnus_exilis",y$tip.label)])
y<-drop.tip(x,x$tip.label[grep("Picumnus_aurifrons",x$tip.label)])
x<-drop.tip(y,y$tip.label[grep("Picumnus_fulvescens",y$tip.label)])
y<-drop.tip(x,x$tip.label[grep("Picumnus_lafresnayi",x$tip.label)])
x<-drop.tip(y,y$tip.label[grep("Picumnus_olivaceus",y$tip.label)])
y<-drop.tip(x,x$tip.label[grep("Picumnus_temminckii",x$tip.label)])
x<-drop.tip(y,y$tip.label[grep("Picumnus_spilogaster",y$tip.label)])
y<-drop.tip(x,x$tip.label[grep("Picumnus_cirratus",x$tip.label)])
x<-drop.tip(y,y$tip.label[grep("Picumnus_cinnamomeus",y$tip.label)])
y<-drop.tip(x,x$tip.label[grep("Picumnus_rufiventris",x$tip.label)])
x<-drop.tip(y,y$tip.label[grep("Picumnus_varzeae",y$tip.label)])
y<-drop.tip(x,x$tip.label[grep("Picumnus_granadensis",x$tip.label)])
x<-drop.tip(y,y$tip.label[grep("Picumnus_pygmaeus",y$tip.label)])
y<-drop.tip(x,x$tip.label[grep("Picumnus_steindachneri",x$tip.label)])
x<-drop.tip(y,y$tip.label[grep("Picumnus_albosquamatus",y$tip.label)])
y<-drop.tip(x,x$tip.label[grep("Picumnus_castelnau",x$tip.label)])
x<-drop.tip(y,y$tip.label[grep("Picumnus_nebulosus",y$tip.label)])
y<-drop.tip(x,x$tip.label[grep("Picumnus_limae",x$tip.label)])
x<-drop.tip(y,y$tip.label[grep("Picumnus_innominatus",y$tip.label)])
y<-drop.tip(x,x$tip.label[grep("Picumnus_nigropunctatus",x$tip.label)])
x<-drop.tip(y,y$tip.label[grep("Picumnus_minutissimus",y$tip.label)])
y<-drop.tip(x,x$tip.label[grep("Picumnus_squamulatus",x$tip.label)])
x<-drop.tip(y,y$tip.label[grep("Picumnus_fuscus",y$tip.label)])
y<-drop.tip(x,x$tip.label[grep("Campephilus_imperialis",x$tip.label)])
x<-drop.tip(y,y$tip.label[grep("Campephilus_principalis",y$tip.label)])
y<-drop.tip(x,x$tip.label[grep("Campephilus_guatemalensis",x$tip.label)])
x<-drop.tip(y,y$tip.label[grep("Campephilus_magellanicus",y$tip.label)])
y<-drop.tip(x,x$tip.label[grep("Campephilus_pollens",x$tip.label)])
x<-drop.tip(y,y$tip.label[grep("Campephilus_gayaquilensis",y$tip.label)])
y<-drop.tip(x,x$tip.label[grep("Campephilus_melanoleucos",x$tip.label)])
x<-drop.tip(y,y$tip.label[grep("Campephilus_rubricollis",y$tip.label)])
y<-drop.tip(x,x$tip.label[grep("Campephilus_leucopogon",x$tip.label)])
x<-drop.tip(y,y$tip.label[grep("Campephilus_robustus",y$tip.label)])
y<-drop.tip(x,x$tip.label[grep("Campephilus_haematogaster",x$tip.label)])
x<-drop.tip(y,y$tip.label[grep("Reinwardtipicus_validus",y$tip.label)])
y<-drop.tip(x,x$tip.label[grep("Chrysocolaptes_festivus",x$tip.label)])
x<-drop.tip(y,y$tip.label[grep("Chrysocolaptes_lucidus",y$tip.label)])
y<-drop.tip(x,x$tip.label[grep("Blythipicus_pyrrhotis",x$tip.label)])
x<-drop.tip(y,y$tip.label[grep("Blythipicus_rubiginosus",y$tip.label)])
y<-drop.tip(x,x$tip.label[grep("Geocolaptes_olivaceus",x$tip.label)])
x<-drop.tip(y,y$tip.label[grep("Campethera_cailliautii",y$tip.label)])
y<-drop.tip(x,x$tip.label[grep("Campethera_tullbergi",x$tip.label)])
x<-drop.tip(y,y$tip.label[grep("Campethera_nubica",y$tip.label)])
y<-drop.tip(x,x$tip.label[grep("Campethera_maculosa",x$tip.label)])
x<-drop.tip(y,y$tip.label[grep("Campethera_nivosa",y$tip.label)])
y<-drop.tip(x,x$tip.label[grep("Campethera_punctuligera",x$tip.label)])
x<-drop.tip(y,y$tip.label[grep("Campethera_bennettii",y$tip.label)])
y<-drop.tip(x,x$tip.label[grep("Campethera_scriptoricauda",x$tip.label)])
x<-drop.tip(y,y$tip.label[grep("Campethera_notata",y$tip.label)])
y<-drop.tip(x,x$tip.label[grep("Campethera_caroli",x$tip.label)])
x<-drop.tip(y,y$tip.label[grep("Campethera_mombassica",y$tip.label)])
y<-drop.tip(x,x$tip.label[grep("Campethera_abingoni",x$tip.label)])
x<-drop.tip(y,y$tip.label[grep("Celeus_flavus",y$tip.label)])
y<-drop.tip(x,x$tip.label[grep("Celeus_obrieni",x$tip.label)])
x<-drop.tip(y,y$tip.label[grep("Celeus_flavescens",y$tip.label)])
y<-drop.tip(x,x$tip.label[grep("Celeus_lugubris",x$tip.label)])
x<-drop.tip(y,y$tip.label[grep("Celeus_elegans",y$tip.label)])
y<-drop.tip(x,x$tip.label[grep("Celeus_grammicus",x$tip.label)])
x<-drop.tip(y,y$tip.label[grep("Celeus_spectabilis",y$tip.label)])
y<-drop.tip(x,x$tip.label[grep("Celeus_loricatus",x$tip.label)])
x<-drop.tip(y,y$tip.label[grep("Dryocopus_javensis",y$tip.label)])
y<-drop.tip(x,x$tip.label[grep("Dryocopus_pileatus",x$tip.label)])
x<-drop.tip(y,y$tip.label[grep("Dryocopus_galeatus",y$tip.label)])
y<-drop.tip(x,x$tip.label[grep("Dryocopus_lineatus",x$tip.label)])
x<-drop.tip(y,y$tip.label[grep("Dryocopus_martius",y$tip.label)])
y<-drop.tip(x,x$tip.label[grep("Dryocopus_schulzi",x$tip.label)])
x<-drop.tip(y,y$tip.label[grep("Dryocopus_hodgei",y$tip.label)])
y<-drop.tip(x,x$tip.label[grep("Mulleripicus_funebris",x$tip.label)])
x<-drop.tip(y,y$tip.label[grep("Mulleripicus_fulvus",y$tip.label)])
y<-drop.tip(x,x$tip.label[grep("Mulleripicus_pulverulentus",x$tip.label)])
x<-drop.tip(y,y$tip.label[grep("Colaptes_auratus",y$tip.label)])
y<-drop.tip(x,x$tip.label[grep("Colaptes_fernandinae",x$tip.label)])
x<-drop.tip(y,y$tip.label[grep("Colaptes_campestris",y$tip.label)])
y<-drop.tip(x,x$tip.label[grep("Colaptes_punctigula",x$tip.label)])
x<-drop.tip(y,y$tip.label[grep("Colaptes_rupicola",y$tip.label)])
y<-drop.tip(x,x$tip.label[grep("Colaptes_pitius",x$tip.label)])
x<-drop.tip(y,y$tip.label[grep("Colaptes_chrysoides",y$tip.label)])
y<-drop.tip(x,x$tip.label[grep("Colaptes_rivolii",x$tip.label)])
x<-drop.tip(y,y$tip.label[grep("Colaptes_melanochloros",y$tip.label)])
y<-drop.tip(x,x$tip.label[grep("Colaptes_auricularis",x$tip.label)])
x<-drop.tip(y,y$tip.label[grep("Colaptes_atricollis",y$tip.label)])
y<-drop.tip(x,x$tip.label[grep("Colaptes_rubiginosus",x$tip.label)])
x<-drop.tip(y,y$tip.label[grep("Piculus_aurulentus",y$tip.label)])
y<-drop.tip(x,x$tip.label[grep("Piculus_chrysochloros",x$tip.label)])
x<-drop.tip(y,y$tip.label[grep("Piculus_simplex",y$tip.label)])
y<-drop.tip(x,x$tip.label[grep("Piculus_flavigula",x$tip.label)])
x<-drop.tip(y,y$tip.label[grep("Piculus_callopterus",y$tip.label)])
y<-drop.tip(x,x$tip.label[grep("Piculus_leucolaemus",x$tip.label)])
x<-drop.tip(y,y$tip.label[grep("Piculus_litae",y$tip.label)])
y<-drop.tip(x,x$tip.label[grep("Dinopium_shorii",x$tip.label)])
x<-drop.tip(y,y$tip.label[grep("Dinopium_rafflesii",y$tip.label)])
y<-drop.tip(x,x$tip.label[grep("Dinopium_benghalense",x$tip.label)])
x<-drop.tip(y,y$tip.label[grep("Dinopium_javanense",y$tip.label)])
y<-drop.tip(x,x$tip.label[grep("Celeus_castaneus",x$tip.label)])
x<-drop.tip(y,y$tip.label[grep("Gecinulus_viridis",y$tip.label)])
y<-drop.tip(x,x$tip.label[grep("Gecinulus_grantia",x$tip.label)])
x<-drop.tip(y,y$tip.label[grep("Meiglyptes_tukki",y$tip.label)])
y<-drop.tip(x,x$tip.label[grep("Meiglyptes_jugularis",x$tip.label)])
x<-drop.tip(y,y$tip.label[grep("Meiglyptes_tristis",y$tip.label)])
y<-drop.tip(x,x$tip.label[grep("Celeus_undatus",x$tip.label)])
x<-drop.tip(y,y$tip.label[grep("Celeus_torquatus",y$tip.label)])
y<-drop.tip(x,x$tip.label[grep("Celeus_brachyurus",x$tip.label)])
x<-drop.tip(y,y$tip.label[grep("Picus_mineaceus",y$tip.label)])
y<-drop.tip(x,x$tip.label[grep("Picus_mentalis",x$tip.label)])
x<-drop.tip(y,y$tip.label[grep("Picus_squamatus",y$tip.label)])
y<-drop.tip(x,x$tip.label[grep("Picus_flavinucha",x$tip.label)])
x<-drop.tip(y,y$tip.label[grep("Picus_awokera",y$tip.label)])
y<-drop.tip(x,x$tip.label[grep("Picus_erythropygius",x$tip.label)])
x<-drop.tip(y,y$tip.label[grep("Picus_canus",y$tip.label)])
y<-drop.tip(x,x$tip.label[grep("Picus_viridis",x$tip.label)])
x<-drop.tip(y,y$tip.label[grep("Picus_vaillantii",y$tip.label)])
y<-drop.tip(x,x$tip.label[grep("Picus_viridanus",x$tip.label)])
x<-drop.tip(y,y$tip.label[grep("Picus_vittatus",y$tip.label)])
y<-drop.tip(x,x$tip.label[grep("Picus_xanthopygaeus",x$tip.label)])
x<-drop.tip(y,y$tip.label[grep("Picus_rabieri",y$tip.label)])
y<-drop.tip(x,x$tip.label[grep("Picus_chlorolophus",x$tip.label)])
x<-drop.tip(y,y$tip.label[grep("Picus_puniceus",y$tip.label)])
y<-drop.tip(x,x$tip.label[grep("Picoides_dorsalis",x$tip.label)])
x<-drop.tip(y,y$tip.label[grep("Picoides_tridactylus",y$tip.label)])
y<-drop.tip(x,x$tip.label[grep("Picoides_arcticus",x$tip.label)])
x<-drop.tip(y,y$tip.label[grep("Dendrocopos_kizuki",y$tip.label)])
y<-drop.tip(x,x$tip.label[grep("Dendrocopos_auriceps",x$tip.label)])
x<-drop.tip(y,y$tip.label[grep("Dendrocopos_moluccensis",y$tip.label)])
y<-drop.tip(x,x$tip.label[grep("Dendrocopos_cathpharius",x$tip.label)])
x<-drop.tip(y,y$tip.label[grep("Dendrocopos_canicapillus",y$tip.label)])
y<-drop.tip(x,x$tip.label[grep("Dendrocopos_maculatus",x$tip.label)])
x<-drop.tip(y,y$tip.label[grep("Dendrocopos_nanus",y$tip.label)])
y<-drop.tip(x,x$tip.label[grep("Dendrocopos_medius",x$tip.label)])
x<-drop.tip(y,y$tip.label[grep("Dendrocopos_mahrattensis",y$tip.label)])
y<-drop.tip(x,x$tip.label[grep("Mesopicos_goertae",x$tip.label)])
x<-drop.tip(y,y$tip.label[grep("Mesopicos_griseocephalus",y$tip.label)])
y<-drop.tip(x,x$tip.label[grep("Thripias_namaquus",x$tip.label)])
x<-drop.tip(y,y$tip.label[grep("Thripias_pyrrhogaster",y$tip.label)])
y<-drop.tip(x,x$tip.label[grep("Thripias_xantholophus",x$tip.label)])
x<-drop.tip(y,y$tip.label[grep("Mesopicos_elliotii",y$tip.label)])
y<-drop.tip(x,x$tip.label[grep("Dendropicos_gabonensis",x$tip.label)])
x<-drop.tip(y,y$tip.label[grep("Dendropicos_spodocephalus",y$tip.label)])
y<-drop.tip(x,x$tip.label[grep("Dendropicos_fuscescens",x$tip.label)])
x<-drop.tip(y,y$tip.label[grep("Dendropicos_poecilolaemus",y$tip.label)])
y<-drop.tip(x,x$tip.label[grep("Dendropicos_lugubris",x$tip.label)])
x<-drop.tip(y,y$tip.label[grep("Dendropicos_elachus",y$tip.label)])
y<-drop.tip(x,x$tip.label[grep("Dendropicos_abyssinicus",x$tip.label)])
x<-drop.tip(y,y$tip.label[grep("Dendropicos_stierlingi",y$tip.label)])
y<-drop.tip(x,x$tip.label[grep("Dendrocopos_leucopterus",x$tip.label)])
x<-drop.tip(y,y$tip.label[grep("Picoides_scalaris",y$tip.label)])
y<-drop.tip(x,x$tip.label[grep("Picoides_nuttallii",x$tip.label)])
x<-drop.tip(y,y$tip.label[grep("Dendrocopos_minor",y$tip.label)])
y<-drop.tip(x,x$tip.label[grep("Dendrocopos_himalayensis",x$tip.label)])
x<-drop.tip(y,y$tip.label[grep("Dendrocopos_assimilis",y$tip.label)])
y<-drop.tip(x,x$tip.label[grep("Dendrocopos_temminckii",x$tip.label)])
x<-drop.tip(y,y$tip.label[grep("Picoides_pubescens",y$tip.label)])
y<-drop.tip(x,x$tip.label[grep("Picoides_borealis",x$tip.label)])
x<-drop.tip(y,y$tip.label[grep("Picoides_albolarvatus",y$tip.label)])
y<-drop.tip(x,x$tip.label[grep("Picoides_villosus",x$tip.label)])
x<-drop.tip(y,y$tip.label[grep("Picoides_stricklandi",y$tip.label)])
y<-drop.tip(x,x$tip.label[grep("Picoides_arizonae",x$tip.label)])
x<-drop.tip(y,y$tip.label[grep("Picoides_fumigatus",y$tip.label)])
y<-drop.tip(x,x$tip.label[grep("Veniliornis_chocoensis",x$tip.label)])
x<-drop.tip(y,y$tip.label[grep("Veniliornis_kirkii",y$tip.label)])
y<-drop.tip(x,x$tip.label[grep("Veniliornis_cassini",x$tip.label)])
x<-drop.tip(y,y$tip.label[grep("Veniliornis_sanguineus",y$tip.label)])
y<-drop.tip(x,x$tip.label[grep("Veniliornis_lignarius",x$tip.label)])
x<-drop.tip(y,y$tip.label[grep("Veniliornis_mixtus",y$tip.label)])
y<-drop.tip(x,x$tip.label[grep("Veniliornis_spilogaster",x$tip.label)])
x<-drop.tip(y,y$tip.label[grep("Veniliornis_frontalis",y$tip.label)])
y<-drop.tip(x,x$tip.label[grep("Veniliornis_passerinus",x$tip.label)])
x<-drop.tip(y,y$tip.label[grep("Veniliornis_dignus",y$tip.label)])
y<-drop.tip(x,x$tip.label[grep("Veniliornis_maculifrons",x$tip.label)])
x<-drop.tip(y,y$tip.label[grep("Veniliornis_callonotus",y$tip.label)])
y<-drop.tip(x,x$tip.label[grep("Veniliornis_nigriceps",x$tip.label)])
x<-drop.tip(y,y$tip.label[grep("Veniliornis_affinis",y$tip.label)])
y<-drop.tip(x,x$tip.label[grep("Dendrocopos_ramsayi",x$tip.label)])
x<-drop.tip(y,y$tip.label[grep("Dendrocopos_syriacus",y$tip.label)])
y<-drop.tip(x,x$tip.label[grep("Dendrocopos_major",x$tip.label)])
x<-drop.tip(y,y$tip.label[grep("Dendrocopos_obsoletus",y$tip.label)])
y<-drop.tip(x,x$tip.label[grep("Dendrocopos_noguchii",x$tip.label)])
x<-drop.tip(y,y$tip.label[grep("Dendrocopos_leucotos",y$tip.label)])
y<-drop.tip(x,x$tip.label[grep("Dendrocopos_darjellensis",x$tip.label)])
x<-drop.tip(y,y$tip.label[grep("Dendrocopos_macei",y$tip.label)])
y<-drop.tip(x,x$tip.label[grep("Dendrocopos_hyperythrus",x$tip.label)])
x<-drop.tip(y,y$tip.label[grep("Dendrocopos_atratus",y$tip.label)])
y<-drop.tip(x,x$tip.label[grep("Dendrocopos_dorae",x$tip.label)])
x<-drop.tip(y,y$tip.label[grep("Sphyrapicus_thyroideus",y$tip.label)])
y<-drop.tip(x,x$tip.label[grep("Sphyrapicus_varius",x$tip.label)])
x<-drop.tip(y,y$tip.label[grep("Sphyrapicus_ruber",y$tip.label)])
y<-drop.tip(x,x$tip.label[grep("Sphyrapicus_nuchalis",x$tip.label)])
x<-drop.tip(y,y$tip.label[grep("Melanerpes_striatus",y$tip.label)])
y<-drop.tip(x,x$tip.label[grep("Melanerpes_radiolatus",x$tip.label)])
x<-drop.tip(y,y$tip.label[grep("Melanerpes_cactorum",y$tip.label)])
y<-drop.tip(x,x$tip.label[grep("Melanerpes_candidus",x$tip.label)])
x<-drop.tip(y,y$tip.label[grep("Melanerpes_superciliaris",y$tip.label)])
y<-drop.tip(x,x$tip.label[grep("Melanerpes_chrysauchen",x$tip.label)])
x<-drop.tip(y,y$tip.label[grep("Melanerpes_formicivorus",y$tip.label)])
y<-drop.tip(x,x$tip.label[grep("Melanerpes_chrysogenys",x$tip.label)])
x<-drop.tip(y,y$tip.label[grep("Melanerpes_pulcher",y$tip.label)])
y<-drop.tip(x,x$tip.label[grep("Melanerpes_flavifrons",x$tip.label)])
x<-drop.tip(y,y$tip.label[grep("Melanerpes_rubricapillus",y$tip.label)])
y<-drop.tip(x,x$tip.label[grep("Melanerpes_pygmaeus",x$tip.label)])
x<-drop.tip(y,y$tip.label[grep("Melanerpes_uropygialis",y$tip.label)])
y<-drop.tip(x,x$tip.label[grep("Melanerpes_hoffmannii",x$tip.label)])
x<-drop.tip(y,y$tip.label[grep("Melanerpes_carolinus",y$tip.label)])
y<-drop.tip(x,x$tip.label[grep("Melanerpes_portoricensis",x$tip.label)])
x<-drop.tip(y,y$tip.label[grep("Melanerpes_aurifrons",y$tip.label)])
y<-drop.tip(x,x$tip.label[grep("Melanerpes_hypopolius",x$tip.label)])
x<-drop.tip(y,y$tip.label[grep("Melanerpes_pucherani",y$tip.label)])
y<-drop.tip(x,x$tip.label[grep("Melanerpes_lewis",x$tip.label)])
x<-drop.tip(y,y$tip.label[grep("Melanerpes_cruentatus",y$tip.label)])
y<-drop.tip(x,x$tip.label[grep("Melanerpes_erythrocephalus",x$tip.label)])
x<-drop.tip(y,y$tip.label[grep("Melanerpes_herminieri",y$tip.label)])
y<-drop.tip(x,x$tip.label[grep("Hemicircus_concretus",x$tip.label)])
x<-drop.tip(y,y$tip.label[grep("Hemicircus_canente",y$tip.label)])
y<-drop.tip(x,x$tip.label[grep("Nesoctites_micromegas",x$tip.label)])
x<-drop.tip(y,y$tip.label[grep("Xiphidiopicus_percussus",y$tip.label)])
y<-drop.tip(x,x$tip.label[grep("Jynx_ruficollis",x$tip.label)])
x<-drop.tip(y,y$tip.label[grep("Jynx_torquilla",y$tip.label)])
y<-drop.tip(x,x$tip.label[grep("Indicator_xanthonotus",x$tip.label)])
x<-drop.tip(y,y$tip.label[grep("Indicator_indicator",y$tip.label)])
y<-drop.tip(x,x$tip.label[grep("Indicator_archipelagicus",x$tip.label)])
x<-drop.tip(y,y$tip.label[grep("Indicator_pumilio",y$tip.label)])
y<-drop.tip(x,x$tip.label[grep("Indicator_maculatus",x$tip.label)])
x<-drop.tip(y,y$tip.label[grep("Indicator_variegatus",y$tip.label)])
y<-drop.tip(x,x$tip.label[grep("Indicator_meliphilus",x$tip.label)])
x<-drop.tip(y,y$tip.label[grep("Indicator_conirostris",y$tip.label)])
y<-drop.tip(x,x$tip.label[grep("Indicator_minor",x$tip.label)])
x<-drop.tip(y,y$tip.label[grep("Indicator_exilis",y$tip.label)])
y<-drop.tip(x,x$tip.label[grep("Indicator_willcocksi",x$tip.label)])
x<-drop.tip(y,y$tip.label[grep("Prodotiscus_zambesiae",y$tip.label)])
y<-drop.tip(x,x$tip.label[grep("Prodotiscus_regulus",x$tip.label)])
x<-drop.tip(y,y$tip.label[grep("Prodotiscus_insignis",y$tip.label)])
y<-drop.tip(x,x$tip.label[grep("Melignomon_eisentrauti",x$tip.label)])
x<-drop.tip(y,y$tip.label[grep("Melignomon_zenkeri",y$tip.label)])
y<-drop.tip(x,x$tip.label[grep("Melichneutes_robustus",x$tip.label)])
x<-drop.tip(y,y$tip.label[grep("Coragyps_atratus",y$tip.label)])
y<-drop.tip(x,x$tip.label[grep("Gymnogyps_californianus",x$tip.label)])
x<-drop.tip(y,y$tip.label[grep("Cathartes_burrovianus",y$tip.label)])
y<-drop.tip(x,x$tip.label[grep("Cathartes_melambrotus",x$tip.label)])
x<-drop.tip(y,y$tip.label[grep("Cathartes_aura",y$tip.label)])
y<-drop.tip(x,x$tip.label[grep("Sarcoramphus_papa",x$tip.label)])
x<-drop.tip(y,y$tip.label[grep("Vultur_gryphus",y$tip.label)])
y<-drop.tip(x,x$tip.label[grep("Gampsonyx_swainsonii",x$tip.label)])
x<-drop.tip(y,y$tip.label[grep("Chelictinia_riocourii",y$tip.label)])
y<-drop.tip(x,x$tip.label[grep("Elanus_scriptus",x$tip.label)])
x<-drop.tip(y,y$tip.label[grep("Elanus_caeruleus",y$tip.label)])
y<-drop.tip(x,x$tip.label[grep("Elanus_axillaris",x$tip.label)])
x<-drop.tip(y,y$tip.label[grep("Elanus_leucurus",y$tip.label)])
y<-drop.tip(x,x$tip.label[grep("Gypohierax_angolensis",x$tip.label)])
x<-drop.tip(y,y$tip.label[grep("Polyboroides_typus",y$tip.label)])
y<-drop.tip(x,x$tip.label[grep("Polyboroides_radiatus",x$tip.label)])
x<-drop.tip(y,y$tip.label[grep("Gypaetus_barbatus",y$tip.label)])
y<-drop.tip(x,x$tip.label[grep("Neophron_percnopterus",x$tip.label)])
x<-drop.tip(y,y$tip.label[grep("Chondrohierax_wilsonii",y$tip.label)])
y<-drop.tip(x,x$tip.label[grep("Chondrohierax_uncinatus",x$tip.label)])
x<-drop.tip(y,y$tip.label[grep("Leptodon_cayanensis",y$tip.label)])
y<-drop.tip(x,x$tip.label[grep("Leptodon_forbesi",x$tip.label)])
x<-drop.tip(y,y$tip.label[grep("Eutriorchis_astur",y$tip.label)])
y<-drop.tip(x,x$tip.label[grep("Pernis_ptilorhyncus",x$tip.label)])
x<-drop.tip(y,y$tip.label[grep("Pernis_celebensis",y$tip.label)])
y<-drop.tip(x,x$tip.label[grep("Pernis_apivorus",x$tip.label)])
x<-drop.tip(y,y$tip.label[grep("Hamirostra_melanosternon",y$tip.label)])
y<-drop.tip(x,x$tip.label[grep("Henicopernis_infuscatus",x$tip.label)])
x<-drop.tip(y,y$tip.label[grep("Henicopernis_longicauda",y$tip.label)])
y<-drop.tip(x,x$tip.label[grep("Lophoictinia_isura",x$tip.label)])
x<-drop.tip(y,y$tip.label[grep("Aviceda_subcristata",y$tip.label)])
y<-drop.tip(x,x$tip.label[grep("Aviceda_cuculoides",x$tip.label)])
x<-drop.tip(y,y$tip.label[grep("Aviceda_madagascariensis",y$tip.label)])
y<-drop.tip(x,x$tip.label[grep("Aviceda_jerdoni",x$tip.label)])
x<-drop.tip(y,y$tip.label[grep("Aviceda_leuphotes",y$tip.label)])
y<-drop.tip(x,x$tip.label[grep("Elanoides_forficatus",x$tip.label)])
x<-drop.tip(y,y$tip.label[grep("Sarcogyps_calvus",y$tip.label)])
y<-drop.tip(x,x$tip.label[grep("Aegypius_monachus",x$tip.label)])
x<-drop.tip(y,y$tip.label[grep("Torgos_tracheliotos",y$tip.label)])
y<-drop.tip(x,x$tip.label[grep("Trigonoceps_occipitalis",x$tip.label)])
x<-drop.tip(y,y$tip.label[grep("Necrosyrtes_monachus",y$tip.label)])
y<-drop.tip(x,x$tip.label[grep("Gyps_africanus",x$tip.label)])
x<-drop.tip(y,y$tip.label[grep("Gyps_bengalensis",y$tip.label)])
y<-drop.tip(x,x$tip.label[grep("Gyps_himalayensis",x$tip.label)])
x<-drop.tip(y,y$tip.label[grep("Gyps_fulvus",y$tip.label)])
y<-drop.tip(x,x$tip.label[grep("Gyps_rueppellii",x$tip.label)])
x<-drop.tip(y,y$tip.label[grep("Gyps_indicus",y$tip.label)])
y<-drop.tip(x,x$tip.label[grep("Gyps_coprotheres",x$tip.label)])
x<-drop.tip(y,y$tip.label[grep("Gyps_tenuirostris",y$tip.label)])
y<-drop.tip(x,x$tip.label[grep("Terathopius_ecaudatus",x$tip.label)])
x<-drop.tip(y,y$tip.label[grep("Circaetus_beaudouini",y$tip.label)])
y<-drop.tip(x,x$tip.label[grep("Circaetus_pectoralis",x$tip.label)])
x<-drop.tip(y,y$tip.label[grep("Circaetus_cinereus",y$tip.label)])
y<-drop.tip(x,x$tip.label[grep("Circaetus_gallicus",x$tip.label)])
x<-drop.tip(y,y$tip.label[grep("Dryotriorchis_spectabilis",y$tip.label)])
y<-drop.tip(x,x$tip.label[grep("Circaetus_fasciolatus",x$tip.label)])
x<-drop.tip(y,y$tip.label[grep("Circaetus_cinerascens",y$tip.label)])
y<-drop.tip(x,x$tip.label[grep("Spilornis_elgini",x$tip.label)])
x<-drop.tip(y,y$tip.label[grep("Spilornis_klossi",y$tip.label)])
y<-drop.tip(x,x$tip.label[grep("Spilornis_kinabaluensis",x$tip.label)])
x<-drop.tip(y,y$tip.label[grep("Spilornis_cheela",y$tip.label)])
y<-drop.tip(x,x$tip.label[grep("Spilornis_holospilus",x$tip.label)])
x<-drop.tip(y,y$tip.label[grep("Spilornis_rufipectus",y$tip.label)])
y<-drop.tip(x,x$tip.label[grep("Pithecophaga_jefferyi",x$tip.label)])
x<-drop.tip(y,y$tip.label[grep("Harpia_harpyja",y$tip.label)])
y<-drop.tip(x,x$tip.label[grep("Morphnus_guianensis",x$tip.label)])
x<-drop.tip(y,y$tip.label[grep("Macheiramphus_alcinus",y$tip.label)])
y<-drop.tip(x,x$tip.label[grep("Harpyopsis_novaeguineae",x$tip.label)])
x<-drop.tip(y,y$tip.label[grep("Stephanoaetus_coronatus",y$tip.label)])
y<-drop.tip(x,x$tip.label[grep("Lophotriorchis_kienerii",x$tip.label)])
x<-drop.tip(y,y$tip.label[grep("Lophaetus_occipitalis",y$tip.label)])
y<-drop.tip(x,x$tip.label[grep("Ictinaetus_malayensis",x$tip.label)])
x<-drop.tip(y,y$tip.label[grep("Aquila_hastata",y$tip.label)])
y<-drop.tip(x,x$tip.label[grep("Aquila_pomarina",x$tip.label)])
x<-drop.tip(y,y$tip.label[grep("Aquila_clanga",y$tip.label)])
y<-drop.tip(x,x$tip.label[grep("Aquila_heliaca",x$tip.label)])
x<-drop.tip(y,y$tip.label[grep("Aquila_adalberti",y$tip.label)])
y<-drop.tip(x,x$tip.label[grep("Aquila_rapax",x$tip.label)])
x<-drop.tip(y,y$tip.label[grep("Aquila_nipalensis",y$tip.label)])
y<-drop.tip(x,x$tip.label[grep("Aquila_africanus",x$tip.label)])
x<-drop.tip(y,y$tip.label[grep("Aquila_audax",y$tip.label)])
y<-drop.tip(x,x$tip.label[grep("Aquila_gurneyi",x$tip.label)])
x<-drop.tip(y,y$tip.label[grep("Hieraaetus_spilogaster",y$tip.label)])
y<-drop.tip(x,x$tip.label[grep("Aquila_fasciatus",x$tip.label)])
x<-drop.tip(y,y$tip.label[grep("Aquila_verreauxii",y$tip.label)])
y<-drop.tip(x,x$tip.label[grep("Aquila_chrysaetos",x$tip.label)])
x<-drop.tip(y,y$tip.label[grep("Hieraaetus_ayresii",y$tip.label)])
y<-drop.tip(x,x$tip.label[grep("Hieraaetus_morphnoides",x$tip.label)])
x<-drop.tip(y,y$tip.label[grep("Hieraaetus_pennatus",y$tip.label)])
y<-drop.tip(x,x$tip.label[grep("Hieraaetus_weiskei",x$tip.label)])
x<-drop.tip(y,y$tip.label[grep("Aquila_wahlbergi",y$tip.label)])
y<-drop.tip(x,x$tip.label[grep("Polemaetus_bellicosus",x$tip.label)])
x<-drop.tip(y,y$tip.label[grep("Spizaetus_melanoleucus",y$tip.label)])
y<-drop.tip(x,x$tip.label[grep("Spizaetus_ornatus",x$tip.label)])
x<-drop.tip(y,y$tip.label[grep("Spizaetus_isidori",y$tip.label)])
y<-drop.tip(x,x$tip.label[grep("Spizaetus_tyrannus",x$tip.label)])
x<-drop.tip(y,y$tip.label[grep("Nisaetus_nipalensis",y$tip.label)])
y<-drop.tip(x,x$tip.label[grep("Nisaetus_bartelsi",x$tip.label)])
x<-drop.tip(y,y$tip.label[grep("Nisaetus_alboniger",y$tip.label)])
y<-drop.tip(x,x$tip.label[grep("Nisaetus_nanus",x$tip.label)])
x<-drop.tip(y,y$tip.label[grep("Nisaetus_lanceolatus",y$tip.label)])
y<-drop.tip(x,x$tip.label[grep("Nisaetus_cirrhatus",x$tip.label)])
x<-drop.tip(y,y$tip.label[grep("Nisaetus_philippensis",y$tip.label)])
y<-drop.tip(x,x$tip.label[grep("Nisaetus_floris",x$tip.label)])
x<-drop.tip(y,y$tip.label[grep("Kaupifalco_monogrammicus",y$tip.label)])
y<-drop.tip(x,x$tip.label[grep("Leucopternis_princeps",x$tip.label)])
x<-drop.tip(y,y$tip.label[grep("Buteogallus_meridionalis",y$tip.label)])
y<-drop.tip(x,x$tip.label[grep("Buteogallus_urubitinga",x$tip.label)])
x<-drop.tip(y,y$tip.label[grep("Harpyhaliaetus_solitarius",y$tip.label)])
y<-drop.tip(x,x$tip.label[grep("Harpyhaliaetus_coronatus",x$tip.label)])
x<-drop.tip(y,y$tip.label[grep("Leucopternis_lacernulatus",y$tip.label)])
y<-drop.tip(x,x$tip.label[grep("Leucopternis_schistaceus",x$tip.label)])
x<-drop.tip(y,y$tip.label[grep("Buteogallus_gundlachii",y$tip.label)])
y<-drop.tip(x,x$tip.label[grep("Buteogallus_aequinoctialis",x$tip.label)])
x<-drop.tip(y,y$tip.label[grep("Buteogallus_anthracinus",y$tip.label)])
y<-drop.tip(x,x$tip.label[grep("Leucopternis_plumbeus",x$tip.label)])
x<-drop.tip(y,y$tip.label[grep("Buteo_ridgwayi",y$tip.label)])
y<-drop.tip(x,x$tip.label[grep("Buteo_lineatus",x$tip.label)])
x<-drop.tip(y,y$tip.label[grep("Buteo_jamaicensis",y$tip.label)])
y<-drop.tip(x,x$tip.label[grep("Buteo_albonotatus",x$tip.label)])
x<-drop.tip(y,y$tip.label[grep("Buteo_buteo",y$tip.label)])
y<-drop.tip(x,x$tip.label[grep("Buteo_oreophilus",x$tip.label)])
x<-drop.tip(y,y$tip.label[grep("Buteo_hemilasius",y$tip.label)])
y<-drop.tip(x,x$tip.label[grep("Buteo_rufinus",x$tip.label)])
x<-drop.tip(y,y$tip.label[grep("Buteo_rufofuscus",y$tip.label)])
y<-drop.tip(x,x$tip.label[grep("Buteo_augur",x$tip.label)])
x<-drop.tip(y,y$tip.label[grep("Buteo_regalis",y$tip.label)])
y<-drop.tip(x,x$tip.label[grep("Buteo_lagopus",x$tip.label)])
x<-drop.tip(y,y$tip.label[grep("Buteo_solitarius",y$tip.label)])
y<-drop.tip(x,x$tip.label[grep("Buteo_galapagoensis",x$tip.label)])
x<-drop.tip(y,y$tip.label[grep("Buteo_swainsoni",y$tip.label)])
y<-drop.tip(x,x$tip.label[grep("Buteo_brachyurus",x$tip.label)])
x<-drop.tip(y,y$tip.label[grep("Buteo_albigula",y$tip.label)])
y<-drop.tip(x,x$tip.label[grep("Buteo_platypterus",x$tip.label)])
x<-drop.tip(y,y$tip.label[grep("Buteo_auguralis",y$tip.label)])
y<-drop.tip(x,x$tip.label[grep("Buteo_nitidus",x$tip.label)])
x<-drop.tip(y,y$tip.label[grep("Leucopternis_kuhli",y$tip.label)])
y<-drop.tip(x,x$tip.label[grep("Leucopternis_melanops",x$tip.label)])
x<-drop.tip(y,y$tip.label[grep("Leucopternis_semiplumbeus",y$tip.label)])
y<-drop.tip(x,x$tip.label[grep("Buteo_ventralis",x$tip.label)])
x<-drop.tip(y,y$tip.label[grep("Geranoaetus_melanoleucus",y$tip.label)])
y<-drop.tip(x,x$tip.label[grep("Buteo_polyosoma",x$tip.label)])
x<-drop.tip(y,y$tip.label[grep("Buteo_albicaudatus",y$tip.label)])
y<-drop.tip(x,x$tip.label[grep("Leucopternis_polionotus",x$tip.label)])
x<-drop.tip(y,y$tip.label[grep("Leucopternis_albicollis",y$tip.label)])
y<-drop.tip(x,x$tip.label[grep("Leucopternis_occidentalis",x$tip.label)])
x<-drop.tip(y,y$tip.label[grep("Buteo_brachypterus",y$tip.label)])
y<-drop.tip(x,x$tip.label[grep("Buteo_magnirostris",x$tip.label)])
x<-drop.tip(y,y$tip.label[grep("Buteo_leucorrhous",y$tip.label)])
y<-drop.tip(x,x$tip.label[grep("Buteo_archeri",x$tip.label)])
x<-drop.tip(y,y$tip.label[grep("Parabuteo_unicinctus",y$tip.label)])
y<-drop.tip(x,x$tip.label[grep("Ictinia_mississippiensis",x$tip.label)])
x<-drop.tip(y,y$tip.label[grep("Ictinia_plumbea",y$tip.label)])
y<-drop.tip(x,x$tip.label[grep("Helicolestes_hamatus",x$tip.label)])
x<-drop.tip(y,y$tip.label[grep("Rostrhamus_sociabilis",y$tip.label)])
y<-drop.tip(x,x$tip.label[grep("Busarellus_nigricollis",x$tip.label)])
x<-drop.tip(y,y$tip.label[grep("Geranospiza_caerulescens",y$tip.label)])
y<-drop.tip(x,x$tip.label[grep("Butastur_indicus",x$tip.label)])
x<-drop.tip(y,y$tip.label[grep("Butastur_liventer",y$tip.label)])
y<-drop.tip(x,x$tip.label[grep("Butastur_teesa",x$tip.label)])
x<-drop.tip(y,y$tip.label[grep("Butastur_rufipennis",y$tip.label)])
y<-drop.tip(x,x$tip.label[grep("Haliastur_sphenurus",x$tip.label)])
x<-drop.tip(y,y$tip.label[grep("Haliastur_indus",y$tip.label)])
y<-drop.tip(x,x$tip.label[grep("Milvus_milvus",x$tip.label)])
x<-drop.tip(y,y$tip.label[grep("Milvus_migrans",y$tip.label)])
y<-drop.tip(x,x$tip.label[grep("Ichthyophaga_humilis",x$tip.label)])
x<-drop.tip(y,y$tip.label[grep("Ichthyophaga_ichthyaetus",y$tip.label)])
y<-drop.tip(x,x$tip.label[grep("Haliaeetus_leucogaster",x$tip.label)])
x<-drop.tip(y,y$tip.label[grep("Haliaeetus_sanfordi",y$tip.label)])
y<-drop.tip(x,x$tip.label[grep("Haliaeetus_leucocephalus",x$tip.label)])
x<-drop.tip(y,y$tip.label[grep("Haliaeetus_albicilla",y$tip.label)])
y<-drop.tip(x,x$tip.label[grep("Haliaeetus_pelagicus",x$tip.label)])
x<-drop.tip(y,y$tip.label[grep("Haliaeetus_leucoryphus",y$tip.label)])
y<-drop.tip(x,x$tip.label[grep("Haliaeetus_vocifer",x$tip.label)])
x<-drop.tip(y,y$tip.label[grep("Haliaeetus_vociferoides",y$tip.label)])
y<-drop.tip(x,x$tip.label[grep("Accipiter_bicolor",x$tip.label)])
x<-drop.tip(y,y$tip.label[grep("Accipiter_cooperii",y$tip.label)])
y<-drop.tip(x,x$tip.label[grep("Accipiter_gundlachi",x$tip.label)])
x<-drop.tip(y,y$tip.label[grep("Accipiter_rhodogaster",y$tip.label)])
y<-drop.tip(x,x$tip.label[grep("Accipiter_princeps",x$tip.label)])
x<-drop.tip(y,y$tip.label[grep("Accipiter_gentilis",y$tip.label)])
y<-drop.tip(x,x$tip.label[grep("Accipiter_melanochlamys",x$tip.label)])
x<-drop.tip(y,y$tip.label[grep("Accipiter_nanus",y$tip.label)])
y<-drop.tip(x,x$tip.label[grep("Circus_spilonotus",x$tip.label)])
x<-drop.tip(y,y$tip.label[grep("Circus_assimilis",y$tip.label)])
y<-drop.tip(x,x$tip.label[grep("Circus_macrourus",x$tip.label)])
x<-drop.tip(y,y$tip.label[grep("Circus_maurus",y$tip.label)])
y<-drop.tip(x,x$tip.label[grep("Circus_melanoleucos",x$tip.label)])
x<-drop.tip(y,y$tip.label[grep("Circus_maillardi",y$tip.label)])
y<-drop.tip(x,x$tip.label[grep("Circus_pygargus",x$tip.label)])
x<-drop.tip(y,y$tip.label[grep("Circus_ranivorus",y$tip.label)])
y<-drop.tip(x,x$tip.label[grep("Circus_aeruginosus",x$tip.label)])
x<-drop.tip(y,y$tip.label[grep("Circus_buffoni",y$tip.label)])
y<-drop.tip(x,x$tip.label[grep("Circus_approximans",x$tip.label)])
x<-drop.tip(y,y$tip.label[grep("Circus_cyaneus",y$tip.label)])
y<-drop.tip(x,x$tip.label[grep("Circus_cinereus",x$tip.label)])
x<-drop.tip(y,y$tip.label[grep("Circus_macrosceles",y$tip.label)])
y<-drop.tip(x,x$tip.label[grep("Accipiter_ventralis",x$tip.label)])
x<-drop.tip(y,y$tip.label[grep("Accipiter_novaehollandiae",y$tip.label)])
y<-drop.tip(x,x$tip.label[grep("Accipiter_imitator",x$tip.label)])
x<-drop.tip(y,y$tip.label[grep("Accipiter_erythropus",y$tip.label)])
y<-drop.tip(x,x$tip.label[grep("Accipiter_trivirgatus",x$tip.label)])
x<-drop.tip(y,y$tip.label[grep("Accipiter_haplochrous",y$tip.label)])
y<-drop.tip(x,x$tip.label[grep("Accipiter_henstii",x$tip.label)])
x<-drop.tip(y,y$tip.label[grep("Accipiter_striatus",y$tip.label)])
y<-drop.tip(x,x$tip.label[grep("Accipiter_rufiventris",x$tip.label)])
x<-drop.tip(y,y$tip.label[grep("Accipiter_collaris",y$tip.label)])
y<-drop.tip(x,x$tip.label[grep("Accipiter_nisus",x$tip.label)])
x<-drop.tip(y,y$tip.label[grep("Accipiter_erythronemius",y$tip.label)])
y<-drop.tip(x,x$tip.label[grep("Accipiter_badius",x$tip.label)])
x<-drop.tip(y,y$tip.label[grep("Accipiter_tachiro",y$tip.label)])
y<-drop.tip(x,x$tip.label[grep("Accipiter_madagascariensis",x$tip.label)])
x<-drop.tip(y,y$tip.label[grep("Accipiter_francesiae",y$tip.label)])
y<-drop.tip(x,x$tip.label[grep("Accipiter_butleri",x$tip.label)])
x<-drop.tip(y,y$tip.label[grep("Accipiter_meyerianus",y$tip.label)])
y<-drop.tip(x,x$tip.label[grep("Accipiter_fasciatus",x$tip.label)])
x<-drop.tip(y,y$tip.label[grep("Accipiter_luteoschistaceus",y$tip.label)])
y<-drop.tip(x,x$tip.label[grep("Accipiter_griseiceps",x$tip.label)])
x<-drop.tip(y,y$tip.label[grep("Accipiter_chionogaster",y$tip.label)])
y<-drop.tip(x,x$tip.label[grep("Accipiter_castanilius",x$tip.label)])
x<-drop.tip(y,y$tip.label[grep("Accipiter_melanoleucus",y$tip.label)])
y<-drop.tip(x,x$tip.label[grep("Accipiter_erythrauchen",x$tip.label)])
x<-drop.tip(y,y$tip.label[grep("Accipiter_soloensis",y$tip.label)])
y<-drop.tip(x,x$tip.label[grep("Erythrotriorchis_buergersi",x$tip.label)])
x<-drop.tip(y,y$tip.label[grep("Erythrotriorchis_radiatus",y$tip.label)])
y<-drop.tip(x,x$tip.label[grep("Accipiter_gularis",x$tip.label)])
x<-drop.tip(y,y$tip.label[grep("Accipiter_virgatus",y$tip.label)])
y<-drop.tip(x,x$tip.label[grep("Accipiter_cirrocephalus",x$tip.label)])
x<-drop.tip(y,y$tip.label[grep("Accipiter_superciliosus",y$tip.label)])
y<-drop.tip(x,x$tip.label[grep("Accipiter_ovampensis",x$tip.label)])
x<-drop.tip(y,y$tip.label[grep("Accipiter_brevipes",y$tip.label)])
y<-drop.tip(x,x$tip.label[grep("Megatriorchis_doriae",x$tip.label)])
x<-drop.tip(y,y$tip.label[grep("Accipiter_henicogrammus",y$tip.label)])
y<-drop.tip(x,x$tip.label[grep("Accipiter_poliocephalus",x$tip.label)])
x<-drop.tip(y,y$tip.label[grep("Accipiter_poliogaster",y$tip.label)])
y<-drop.tip(x,x$tip.label[grep("Accipiter_trinotatus",x$tip.label)])
x<-drop.tip(y,y$tip.label[grep("Accipiter_minullus",y$tip.label)])
y<-drop.tip(x,x$tip.label[grep("Accipiter_chilensis",x$tip.label)])
x<-drop.tip(y,y$tip.label[grep("Accipiter_toussenelii",y$tip.label)])
y<-drop.tip(x,x$tip.label[grep("Accipiter_rufitorques",x$tip.label)])
x<-drop.tip(y,y$tip.label[grep("Accipiter_albogularis",y$tip.label)])
y<-drop.tip(x,x$tip.label[grep("Accipiter_brachyurus",x$tip.label)])
x<-drop.tip(y,y$tip.label[grep("Harpagus_diodon",y$tip.label)])
y<-drop.tip(x,x$tip.label[grep("Harpagus_bidentatus",x$tip.label)])
x<-drop.tip(y,y$tip.label[grep("Urotriorchis_macrourus",y$tip.label)])
y<-drop.tip(x,x$tip.label[grep("Melierax_gabar",x$tip.label)])
x<-drop.tip(y,y$tip.label[grep("Melierax_canorus",y$tip.label)])
y<-drop.tip(x,x$tip.label[grep("Melierax_metabates",x$tip.label)])
x<-drop.tip(y,y$tip.label[grep("Melierax_poliopterus",y$tip.label)])
y<-drop.tip(x,x$tip.label[grep("Pandion_haliaetus",x$tip.label)])
x<-drop.tip(y,y$tip.label[grep("Sagittarius_serpentarius",y$tip.label)])
y<-drop.tip(x,x$tip.label[grep("Mesitornis_unicolor",x$tip.label)])
x<-drop.tip(y,y$tip.label[grep("Mesitornis_variegatus",y$tip.label)])
y<-drop.tip(x,x$tip.label[grep("Monias_benschi",x$tip.label)])
x<-drop.tip(y,y$tip.label[grep("Caloenas_nicobarica",y$tip.label)])
y<-drop.tip(x,x$tip.label[grep("Didunculus_strigirostris",x$tip.label)])
x<-drop.tip(y,y$tip.label[grep("Goura_cristata",y$tip.label)])
y<-drop.tip(x,x$tip.label[grep("Goura_scheepmakeri",x$tip.label)])
x<-drop.tip(y,y$tip.label[grep("Goura_victoria",y$tip.label)])
y<-drop.tip(x,x$tip.label[grep("Otidiphaps_nobilis",x$tip.label)])
x<-drop.tip(y,y$tip.label[grep("Trugon_terrestris",y$tip.label)])
y<-drop.tip(x,x$tip.label[grep("Phapitreron_amethystinus",x$tip.label)])
x<-drop.tip(y,y$tip.label[grep("Phapitreron_cinereiceps",y$tip.label)])
y<-drop.tip(x,x$tip.label[grep("Phapitreron_brunneiceps",x$tip.label)])
x<-drop.tip(y,y$tip.label[grep("Phapitreron_leucotis",y$tip.label)])
y<-drop.tip(x,x$tip.label[grep("Turtur_tympanistria",x$tip.label)])
x<-drop.tip(y,y$tip.label[grep("Turtur_brehmeri",y$tip.label)])
y<-drop.tip(x,x$tip.label[grep("Turtur_afer",x$tip.label)])
x<-drop.tip(y,y$tip.label[grep("Turtur_chalcospilos",y$tip.label)])
y<-drop.tip(x,x$tip.label[grep("Turtur_abyssinicus",x$tip.label)])
x<-drop.tip(y,y$tip.label[grep("Oena_capensis",y$tip.label)])
y<-drop.tip(x,x$tip.label[grep("Chalcophaps_stephani",x$tip.label)])
x<-drop.tip(y,y$tip.label[grep("Chalcophaps_indica",y$tip.label)])
y<-drop.tip(x,x$tip.label[grep("Treron_griseicauda",x$tip.label)])
x<-drop.tip(y,y$tip.label[grep("Treron_vernans",y$tip.label)])
y<-drop.tip(x,x$tip.label[grep("Treron_teysmannii",x$tip.label)])
x<-drop.tip(y,y$tip.label[grep("Treron_floris",y$tip.label)])
y<-drop.tip(x,x$tip.label[grep("Treron_sphenurus",x$tip.label)])
x<-drop.tip(y,y$tip.label[grep("Treron_capellei",y$tip.label)])
y<-drop.tip(x,x$tip.label[grep("Treron_pembaensis",x$tip.label)])
x<-drop.tip(y,y$tip.label[grep("Treron_bicinctus",y$tip.label)])
y<-drop.tip(x,x$tip.label[grep("Treron_phoenicopterus",x$tip.label)])
x<-drop.tip(y,y$tip.label[grep("Treron_waalia",y$tip.label)])
y<-drop.tip(x,x$tip.label[grep("Treron_australis",x$tip.label)])
x<-drop.tip(y,y$tip.label[grep("Treron_formosae",y$tip.label)])
y<-drop.tip(x,x$tip.label[grep("Treron_calvus",x$tip.label)])
x<-drop.tip(y,y$tip.label[grep("Treron_oxyurus",y$tip.label)])
y<-drop.tip(x,x$tip.label[grep("Treron_sanctithomae",x$tip.label)])
x<-drop.tip(y,y$tip.label[grep("Treron_sieboldii",y$tip.label)])
y<-drop.tip(x,x$tip.label[grep("Treron_apicauda",x$tip.label)])
x<-drop.tip(y,y$tip.label[grep("Treron_psittaceus",y$tip.label)])
y<-drop.tip(x,x$tip.label[grep("Treron_seimundi",x$tip.label)])
x<-drop.tip(y,y$tip.label[grep("Treron_olax",y$tip.label)])
y<-drop.tip(x,x$tip.label[grep("Treron_fulvicollis",x$tip.label)])
x<-drop.tip(y,y$tip.label[grep("Treron_curvirostra",y$tip.label)])
y<-drop.tip(x,x$tip.label[grep("Treron_pompadora",x$tip.label)])
x<-drop.tip(y,y$tip.label[grep("Lopholaimus_antarcticus",y$tip.label)])
y<-drop.tip(x,x$tip.label[grep("Gymnophaps_mada",x$tip.label)])
x<-drop.tip(y,y$tip.label[grep("Gymnophaps_solomonensis",y$tip.label)])
y<-drop.tip(x,x$tip.label[grep("Gymnophaps_albertisii",x$tip.label)])
x<-drop.tip(y,y$tip.label[grep("Hemiphaga_novaeseelandiae",y$tip.label)])
y<-drop.tip(x,x$tip.label[grep("Ducula_pinon",x$tip.label)])
x<-drop.tip(y,y$tip.label[grep("Ducula_subflavescens",y$tip.label)])
y<-drop.tip(x,x$tip.label[grep("Ducula_badia",x$tip.label)])
x<-drop.tip(y,y$tip.label[grep("Ducula_aurorae",y$tip.label)])
y<-drop.tip(x,x$tip.label[grep("Ducula_perspicillata",x$tip.label)])
x<-drop.tip(y,y$tip.label[grep("Ducula_goliath",y$tip.label)])
y<-drop.tip(x,x$tip.label[grep("Ducula_bicolor",x$tip.label)])
x<-drop.tip(y,y$tip.label[grep("Ducula_oceanica",y$tip.label)])
y<-drop.tip(x,x$tip.label[grep("Ducula_melanochroa",x$tip.label)])
x<-drop.tip(y,y$tip.label[grep("Ducula_pickeringii",y$tip.label)])
y<-drop.tip(x,x$tip.label[grep("Ducula_galeata",x$tip.label)])
x<-drop.tip(y,y$tip.label[grep("Ducula_forsteni",y$tip.label)])
y<-drop.tip(x,x$tip.label[grep("Ducula_carola",x$tip.label)])
x<-drop.tip(y,y$tip.label[grep("Ducula_finschii",y$tip.label)])
y<-drop.tip(x,x$tip.label[grep("Ducula_radiata",x$tip.label)])
x<-drop.tip(y,y$tip.label[grep("Ducula_concinna",y$tip.label)])
y<-drop.tip(x,x$tip.label[grep("Ducula_myristicivora",x$tip.label)])
x<-drop.tip(y,y$tip.label[grep("Ducula_mindorensis",y$tip.label)])
y<-drop.tip(x,x$tip.label[grep("Ducula_chalconota",x$tip.label)])
x<-drop.tip(y,y$tip.label[grep("Ducula_rubricera",y$tip.label)])
y<-drop.tip(x,x$tip.label[grep("Ducula_pacifica",x$tip.label)])
x<-drop.tip(y,y$tip.label[grep("Ducula_aenea",y$tip.label)])
y<-drop.tip(x,x$tip.label[grep("Ducula_lacernulata",x$tip.label)])
x<-drop.tip(y,y$tip.label[grep("Ducula_pistrinaria",y$tip.label)])
y<-drop.tip(x,x$tip.label[grep("Ducula_rufigaster",x$tip.label)])
x<-drop.tip(y,y$tip.label[grep("Ducula_bakeri",y$tip.label)])
y<-drop.tip(x,x$tip.label[grep("Ducula_mullerii",x$tip.label)])
x<-drop.tip(y,y$tip.label[grep("Ducula_basilica",y$tip.label)])
y<-drop.tip(x,x$tip.label[grep("Ducula_cineracea",x$tip.label)])
x<-drop.tip(y,y$tip.label[grep("Ducula_whartoni",y$tip.label)])
y<-drop.tip(x,x$tip.label[grep("Ducula_zoeae",x$tip.label)])
x<-drop.tip(y,y$tip.label[grep("Ducula_latrans",y$tip.label)])
y<-drop.tip(x,x$tip.label[grep("Ducula_rosacea",x$tip.label)])
x<-drop.tip(y,y$tip.label[grep("Ducula_poliocephala",y$tip.label)])
y<-drop.tip(x,x$tip.label[grep("Ducula_brenchleyi",x$tip.label)])
x<-drop.tip(y,y$tip.label[grep("Ducula_luctuosa",y$tip.label)])
y<-drop.tip(x,x$tip.label[grep("Ducula_spilorrhoa",x$tip.label)])
x<-drop.tip(y,y$tip.label[grep("Ptilinopus_magnificus",y$tip.label)])
y<-drop.tip(x,x$tip.label[grep("Ptilinopus_jambu",x$tip.label)])
x<-drop.tip(y,y$tip.label[grep("Ptilinopus_arcanus",y$tip.label)])
y<-drop.tip(x,x$tip.label[grep("Ptilinopus_granulifrons",x$tip.label)])
x<-drop.tip(y,y$tip.label[grep("Ptilinopus_leclancheri",y$tip.label)])
y<-drop.tip(x,x$tip.label[grep("Ptilinopus_occipitalis",x$tip.label)])
x<-drop.tip(y,y$tip.label[grep("Ptilinopus_ornatus",y$tip.label)])
y<-drop.tip(x,x$tip.label[grep("Ptilinopus_merrilli",x$tip.label)])
x<-drop.tip(y,y$tip.label[grep("Ptilinopus_cinctus",y$tip.label)])
y<-drop.tip(x,x$tip.label[grep("Ptilinopus_fischeri",x$tip.label)])
x<-drop.tip(y,y$tip.label[grep("Ptilinopus_chalcurus",y$tip.label)])
y<-drop.tip(x,x$tip.label[grep("Ptilinopus_porphyraceus",x$tip.label)])
x<-drop.tip(y,y$tip.label[grep("Ptilinopus_wallacii",y$tip.label)])
y<-drop.tip(x,x$tip.label[grep("Ptilinopus_perousii",x$tip.label)])
x<-drop.tip(y,y$tip.label[grep("Ptilinopus_greyii",y$tip.label)])
y<-drop.tip(x,x$tip.label[grep("Ptilinopus_roseicapilla",x$tip.label)])
x<-drop.tip(y,y$tip.label[grep("Ptilinopus_iozonus",y$tip.label)])
y<-drop.tip(x,x$tip.label[grep("Cryptophaps_poecilorrhoa",x$tip.label)])
x<-drop.tip(y,y$tip.label[grep("Ptilinopus_melanospilus",y$tip.label)])
y<-drop.tip(x,x$tip.label[grep("Ptilinopus_porphyreus",x$tip.label)])
x<-drop.tip(y,y$tip.label[grep("Drepanoptila_holosericea",y$tip.label)])
y<-drop.tip(x,x$tip.label[grep("Alectroenas_madagascariensis",x$tip.label)])
x<-drop.tip(y,y$tip.label[grep("Alectroenas_pulcherrima",y$tip.label)])
y<-drop.tip(x,x$tip.label[grep("Alectroenas_sganzini",x$tip.label)])
x<-drop.tip(y,y$tip.label[grep("Ptilinopus_regina",y$tip.label)])
y<-drop.tip(x,x$tip.label[grep("Ptilinopus_insularis",x$tip.label)])
x<-drop.tip(y,y$tip.label[grep("Ptilinopus_pelewensis",y$tip.label)])
y<-drop.tip(x,x$tip.label[grep("Ptilinopus_eugeniae",x$tip.label)])
x<-drop.tip(y,y$tip.label[grep("Ptilinopus_dohertyi",y$tip.label)])
y<-drop.tip(x,x$tip.label[grep("Ptilinopus_rarotongensis",x$tip.label)])
x<-drop.tip(y,y$tip.label[grep("Ptilinopus_richardsii",y$tip.label)])
y<-drop.tip(x,x$tip.label[grep("Ptilinopus_huttoni",x$tip.label)])
x<-drop.tip(y,y$tip.label[grep("Ptilinopus_marchei",y$tip.label)])
y<-drop.tip(x,x$tip.label[grep("Ptilinopus_bernsteinii",x$tip.label)])
x<-drop.tip(y,y$tip.label[grep("Ptilinopus_pulchellus",y$tip.label)])
y<-drop.tip(x,x$tip.label[grep("Ptilinopus_aurantiifrons",x$tip.label)])
x<-drop.tip(y,y$tip.label[grep("Ptilinopus_purpuratus",y$tip.label)])
y<-drop.tip(x,x$tip.label[grep("Ptilinopus_layardi",x$tip.label)])
x<-drop.tip(y,y$tip.label[grep("Ptilinopus_solomonensis",y$tip.label)])
y<-drop.tip(x,x$tip.label[grep("Ptilinopus_dupetithouarsii",x$tip.label)])
x<-drop.tip(y,y$tip.label[grep("Ptilinopus_rivoli",y$tip.label)])
y<-drop.tip(x,x$tip.label[grep("Ptilinopus_hyogastrus",x$tip.label)])
x<-drop.tip(y,y$tip.label[grep("Ptilinopus_superbus",y$tip.label)])
y<-drop.tip(x,x$tip.label[grep("Ptilinopus_subgularis",x$tip.label)])
x<-drop.tip(y,y$tip.label[grep("Ptilinopus_viridis",y$tip.label)])
y<-drop.tip(x,x$tip.label[grep("Ptilinopus_tannensis",x$tip.label)])
x<-drop.tip(y,y$tip.label[grep("Ptilinopus_monacha",y$tip.label)])
y<-drop.tip(x,x$tip.label[grep("Ptilinopus_victor",x$tip.label)])
x<-drop.tip(y,y$tip.label[grep("Ptilinopus_luteovirens",y$tip.label)])
y<-drop.tip(x,x$tip.label[grep("Ptilinopus_perlatus",x$tip.label)])
x<-drop.tip(y,y$tip.label[grep("Ptilinopus_naina",y$tip.label)])
y<-drop.tip(x,x$tip.label[grep("Ptilinopus_insolitus",x$tip.label)])
x<-drop.tip(y,y$tip.label[grep("Ptilinopus_coralensis",y$tip.label)])
y<-drop.tip(x,x$tip.label[grep("Ptilinopus_coronulatus",x$tip.label)])
x<-drop.tip(y,y$tip.label[grep("Ocyphaps_lophotes",y$tip.label)])
y<-drop.tip(x,x$tip.label[grep("Phaps_chalcoptera",x$tip.label)])
x<-drop.tip(y,y$tip.label[grep("Phaps_histrionica",y$tip.label)])
y<-drop.tip(x,x$tip.label[grep("Phaps_elegans",x$tip.label)])
x<-drop.tip(y,y$tip.label[grep("Petrophassa_rufipennis",y$tip.label)])
y<-drop.tip(x,x$tip.label[grep("Petrophassa_albipennis",x$tip.label)])
x<-drop.tip(y,y$tip.label[grep("Geophaps_plumifera",y$tip.label)])
y<-drop.tip(x,x$tip.label[grep("Geophaps_smithii",x$tip.label)])
x<-drop.tip(y,y$tip.label[grep("Geophaps_scripta",y$tip.label)])
y<-drop.tip(x,x$tip.label[grep("Geopelia_maugeus",x$tip.label)])
x<-drop.tip(y,y$tip.label[grep("Geopelia_placida",y$tip.label)])
y<-drop.tip(x,x$tip.label[grep("Geopelia_cuneata",x$tip.label)])
x<-drop.tip(y,y$tip.label[grep("Geopelia_striata",y$tip.label)])
y<-drop.tip(x,x$tip.label[grep("Geopelia_humeralis",x$tip.label)])
x<-drop.tip(y,y$tip.label[grep("Leucosarcia_melanoleuca",y$tip.label)])
y<-drop.tip(x,x$tip.label[grep("Gallicolumba_hoedtii",x$tip.label)])
x<-drop.tip(y,y$tip.label[grep("Gallicolumba_sanctaecrucis",y$tip.label)])
y<-drop.tip(x,x$tip.label[grep("Gallicolumba_jobiensis",x$tip.label)])
x<-drop.tip(y,y$tip.label[grep("Gallicolumba_menagei",y$tip.label)])
y<-drop.tip(x,x$tip.label[grep("Gallicolumba_beccarii",x$tip.label)])
x<-drop.tip(y,y$tip.label[grep("Gallicolumba_canifrons",y$tip.label)])
y<-drop.tip(x,x$tip.label[grep("Gallicolumba_rubescens",x$tip.label)])
x<-drop.tip(y,y$tip.label[grep("Gallicolumba_stairi",y$tip.label)])
y<-drop.tip(x,x$tip.label[grep("Henicophaps_albifrons",x$tip.label)])
x<-drop.tip(y,y$tip.label[grep("Henicophaps_foersteri",y$tip.label)])
y<-drop.tip(x,x$tip.label[grep("Gallicolumba_xanthonura",x$tip.label)])
x<-drop.tip(y,y$tip.label[grep("Gallicolumba_keayi",y$tip.label)])
y<-drop.tip(x,x$tip.label[grep("Gallicolumba_tristigmata",x$tip.label)])
x<-drop.tip(y,y$tip.label[grep("Gallicolumba_erythroptera",y$tip.label)])
y<-drop.tip(x,x$tip.label[grep("Gallicolumba_kubaryi",x$tip.label)])
x<-drop.tip(y,y$tip.label[grep("Gallicolumba_crinigera",y$tip.label)])
y<-drop.tip(x,x$tip.label[grep("Gallicolumba_rufigula",x$tip.label)])
x<-drop.tip(y,y$tip.label[grep("Gallicolumba_luzonica",y$tip.label)])
y<-drop.tip(x,x$tip.label[grep("Gallicolumba_platenae",x$tip.label)])
x<-drop.tip(y,y$tip.label[grep("Leptotila_pallida",y$tip.label)])
y<-drop.tip(x,x$tip.label[grep("Leptotila_battyi",x$tip.label)])
x<-drop.tip(y,y$tip.label[grep("Leptotila_megalura",y$tip.label)])
y<-drop.tip(x,x$tip.label[grep("Leptotila_rufaxilla",x$tip.label)])
x<-drop.tip(y,y$tip.label[grep("Leptotila_cassini",y$tip.label)])
y<-drop.tip(x,x$tip.label[grep("Leptotila_wellsi",x$tip.label)])
x<-drop.tip(y,y$tip.label[grep("Leptotila_plumbeiceps",y$tip.label)])
y<-drop.tip(x,x$tip.label[grep("Leptotila_conoveri",x$tip.label)])
x<-drop.tip(y,y$tip.label[grep("Leptotila_jamaicensis",y$tip.label)])
y<-drop.tip(x,x$tip.label[grep("Leptotila_verreauxi",x$tip.label)])
x<-drop.tip(y,y$tip.label[grep("Leptotila_ochraceiventris",y$tip.label)])
y<-drop.tip(x,x$tip.label[grep("Geotrygon_versicolor",x$tip.label)])
x<-drop.tip(y,y$tip.label[grep("Geotrygon_goldmani",y$tip.label)])
y<-drop.tip(x,x$tip.label[grep("Geotrygon_montana",x$tip.label)])
x<-drop.tip(y,y$tip.label[grep("Starnoenas_cyanocephala",y$tip.label)])
y<-drop.tip(x,x$tip.label[grep("Geotrygon_lawrencii",x$tip.label)])
x<-drop.tip(y,y$tip.label[grep("Geotrygon_saphirina",y$tip.label)])
y<-drop.tip(x,x$tip.label[grep("Zenaida_aurita",x$tip.label)])
x<-drop.tip(y,y$tip.label[grep("Zenaida_macroura",y$tip.label)])
y<-drop.tip(x,x$tip.label[grep("Zenaida_graysoni",x$tip.label)])
x<-drop.tip(y,y$tip.label[grep("Zenaida_auriculata",y$tip.label)])
y<-drop.tip(x,x$tip.label[grep("Zenaida_galapagoensis",x$tip.label)])
x<-drop.tip(y,y$tip.label[grep("Zenaida_asiatica",y$tip.label)])
y<-drop.tip(x,x$tip.label[grep("Zenaida_meloda",x$tip.label)])
x<-drop.tip(y,y$tip.label[grep("Geotrygon_albifacies",y$tip.label)])
y<-drop.tip(x,x$tip.label[grep("Geotrygon_chiriquensis",x$tip.label)])
x<-drop.tip(y,y$tip.label[grep("Geotrygon_mystacea",y$tip.label)])
y<-drop.tip(x,x$tip.label[grep("Geotrygon_violacea",x$tip.label)])
x<-drop.tip(y,y$tip.label[grep("Geotrygon_frenata",y$tip.label)])
y<-drop.tip(x,x$tip.label[grep("Geotrygon_carrikeri",x$tip.label)])
x<-drop.tip(y,y$tip.label[grep("Geotrygon_linearis",y$tip.label)])
y<-drop.tip(x,x$tip.label[grep("Geotrygon_veraguensis",x$tip.label)])
x<-drop.tip(y,y$tip.label[grep("Geotrygon_caniceps",y$tip.label)])
y<-drop.tip(x,x$tip.label[grep("Geotrygon_costaricensis",x$tip.label)])
x<-drop.tip(y,y$tip.label[grep("Geotrygon_chrysia",y$tip.label)])
y<-drop.tip(x,x$tip.label[grep("Turacoena_manadensis",x$tip.label)])
x<-drop.tip(y,y$tip.label[grep("Turacoena_modesta",y$tip.label)])
y<-drop.tip(x,x$tip.label[grep("Macropygia_ruficeps",x$tip.label)])
x<-drop.tip(y,y$tip.label[grep("Macropygia_rufipennis",y$tip.label)])
y<-drop.tip(x,x$tip.label[grep("Macropygia_mackinlayi",x$tip.label)])
x<-drop.tip(y,y$tip.label[grep("Macropygia_nigrirostris",y$tip.label)])
y<-drop.tip(x,x$tip.label[grep("Macropygia_phasianella",x$tip.label)])
x<-drop.tip(y,y$tip.label[grep("Macropygia_tenuirostris",y$tip.label)])
y<-drop.tip(x,x$tip.label[grep("Macropygia_emiliana",x$tip.label)])
x<-drop.tip(y,y$tip.label[grep("Macropygia_magna",y$tip.label)])
y<-drop.tip(x,x$tip.label[grep("Macropygia_unchall",x$tip.label)])
x<-drop.tip(y,y$tip.label[grep("Macropygia_amboinensis",y$tip.label)])
y<-drop.tip(x,x$tip.label[grep("Reinwardtoena_crassirostris",x$tip.label)])
x<-drop.tip(y,y$tip.label[grep("Reinwardtoena_browni",y$tip.label)])
y<-drop.tip(x,x$tip.label[grep("Reinwardtoena_reinwardtsi",x$tip.label)])
x<-drop.tip(y,y$tip.label[grep("Stigmatopelia_senegalensis",y$tip.label)])
y<-drop.tip(x,x$tip.label[grep("Stigmatopelia_chinensis",x$tip.label)])
x<-drop.tip(y,y$tip.label[grep("Aplopelia_larvata",y$tip.label)])
y<-drop.tip(x,x$tip.label[grep("Nesoenas_picturata",x$tip.label)])
x<-drop.tip(y,y$tip.label[grep("Nesoenas_mayeri",y$tip.label)])
y<-drop.tip(x,x$tip.label[grep("Streptopelia_semitorquata",x$tip.label)])
x<-drop.tip(y,y$tip.label[grep("Streptopelia_roseogrisea",y$tip.label)])
y<-drop.tip(x,x$tip.label[grep("Streptopelia_decaocto",x$tip.label)])
x<-drop.tip(y,y$tip.label[grep("Streptopelia_reichenowi",y$tip.label)])
y<-drop.tip(x,x$tip.label[grep("Streptopelia_decipiens",x$tip.label)])
x<-drop.tip(y,y$tip.label[grep("Streptopelia_lugens",y$tip.label)])
y<-drop.tip(x,x$tip.label[grep("Streptopelia_bitorquata",x$tip.label)])
x<-drop.tip(y,y$tip.label[grep("Streptopelia_tranquebarica",y$tip.label)])
y<-drop.tip(x,x$tip.label[grep("Streptopelia_hypopyrrha",x$tip.label)])
x<-drop.tip(y,y$tip.label[grep("Streptopelia_turtur",y$tip.label)])
y<-drop.tip(x,x$tip.label[grep("Streptopelia_orientalis",x$tip.label)])
x<-drop.tip(y,y$tip.label[grep("Streptopelia_capicola",y$tip.label)])
y<-drop.tip(x,x$tip.label[grep("Streptopelia_vinacea",x$tip.label)])
x<-drop.tip(y,y$tip.label[grep("Columba_elphinstonii",y$tip.label)])
y<-drop.tip(x,x$tip.label[grep("Columba_trocaz",x$tip.label)])
x<-drop.tip(y,y$tip.label[grep("Columba_junoniae",y$tip.label)])
y<-drop.tip(x,x$tip.label[grep("Columba_eversmanni",x$tip.label)])
x<-drop.tip(y,y$tip.label[grep("Columba_arquatrix",y$tip.label)])
y<-drop.tip(x,x$tip.label[grep("Columba_punicea",x$tip.label)])
x<-drop.tip(y,y$tip.label[grep("Columba_leucomela",y$tip.label)])
y<-drop.tip(x,x$tip.label[grep("Columba_pollenii",x$tip.label)])
x<-drop.tip(y,y$tip.label[grep("Columba_guinea",y$tip.label)])
y<-drop.tip(x,x$tip.label[grep("Columba_oenas",x$tip.label)])
x<-drop.tip(y,y$tip.label[grep("Columba_pallidiceps",y$tip.label)])
y<-drop.tip(x,x$tip.label[grep("Columba_livia",x$tip.label)])
x<-drop.tip(y,y$tip.label[grep("Columba_rupestris",y$tip.label)])
y<-drop.tip(x,x$tip.label[grep("Columba_albinucha",x$tip.label)])
x<-drop.tip(y,y$tip.label[grep("Columba_oliviae",y$tip.label)])
y<-drop.tip(x,x$tip.label[grep("Columba_janthina",x$tip.label)])
x<-drop.tip(y,y$tip.label[grep("Columba_iriditorques",y$tip.label)])
y<-drop.tip(x,x$tip.label[grep("Columba_palumbus",x$tip.label)])
x<-drop.tip(y,y$tip.label[grep("Columba_delegorguei",y$tip.label)])
y<-drop.tip(x,x$tip.label[grep("Columba_bollii",x$tip.label)])
x<-drop.tip(y,y$tip.label[grep("Columba_unicincta",y$tip.label)])
y<-drop.tip(x,x$tip.label[grep("Columba_hodgsonii",x$tip.label)])
x<-drop.tip(y,y$tip.label[grep("Columba_sjostedti",y$tip.label)])
y<-drop.tip(x,x$tip.label[grep("Columba_torringtoniae",x$tip.label)])
x<-drop.tip(y,y$tip.label[grep("Columba_thomensis",y$tip.label)])
y<-drop.tip(x,x$tip.label[grep("Columba_vitiensis",x$tip.label)])
x<-drop.tip(y,y$tip.label[grep("Columba_malherbii",y$tip.label)])
y<-drop.tip(x,x$tip.label[grep("Columba_pulchricollis",x$tip.label)])
x<-drop.tip(y,y$tip.label[grep("Columba_albitorques",y$tip.label)])
y<-drop.tip(x,x$tip.label[grep("Columba_argentina",x$tip.label)])
x<-drop.tip(y,y$tip.label[grep("Columba_leuconota",y$tip.label)])
y<-drop.tip(x,x$tip.label[grep("Columba_palumboides",x$tip.label)])
x<-drop.tip(y,y$tip.label[grep("Patagioenas_corensis",y$tip.label)])
y<-drop.tip(x,x$tip.label[grep("Patagioenas_fasciata",x$tip.label)])
x<-drop.tip(y,y$tip.label[grep("Patagioenas_araucana",y$tip.label)])
y<-drop.tip(x,x$tip.label[grep("Patagioenas_goodsoni",x$tip.label)])
x<-drop.tip(y,y$tip.label[grep("Patagioenas_caribaea",y$tip.label)])
y<-drop.tip(x,x$tip.label[grep("Patagioenas_subvinacea",x$tip.label)])
x<-drop.tip(y,y$tip.label[grep("Patagioenas_plumbea",y$tip.label)])
y<-drop.tip(x,x$tip.label[grep("Patagioenas_maculosa",x$tip.label)])
x<-drop.tip(y,y$tip.label[grep("Patagioenas_cayennensis",y$tip.label)])
y<-drop.tip(x,x$tip.label[grep("Patagioenas_picazuro",x$tip.label)])
x<-drop.tip(y,y$tip.label[grep("Patagioenas_oenops",y$tip.label)])
y<-drop.tip(x,x$tip.label[grep("Patagioenas_flavirostris",x$tip.label)])
x<-drop.tip(y,y$tip.label[grep("Patagioenas_inornata",y$tip.label)])
y<-drop.tip(x,x$tip.label[grep("Patagioenas_nigrirostris",x$tip.label)])
x<-drop.tip(y,y$tip.label[grep("Patagioenas_speciosa",y$tip.label)])
y<-drop.tip(x,x$tip.label[grep("Patagioenas_squamosa",x$tip.label)])
x<-drop.tip(y,y$tip.label[grep("Patagioenas_leucocephala",y$tip.label)])
y<-drop.tip(x,x$tip.label[grep("Uropelia_campestris",x$tip.label)])
x<-drop.tip(y,y$tip.label[grep("Metriopelia_aymara",y$tip.label)])
y<-drop.tip(x,x$tip.label[grep("Metriopelia_melanoptera",x$tip.label)])
x<-drop.tip(y,y$tip.label[grep("Metriopelia_morenoi",y$tip.label)])
y<-drop.tip(x,x$tip.label[grep("Metriopelia_ceciliae",x$tip.label)])
x<-drop.tip(y,y$tip.label[grep("Columbina_cruziana",y$tip.label)])
y<-drop.tip(x,x$tip.label[grep("Columbina_picui",x$tip.label)])
x<-drop.tip(y,y$tip.label[grep("Columbina_squammata",y$tip.label)])
y<-drop.tip(x,x$tip.label[grep("Columbina_inca",x$tip.label)])
x<-drop.tip(y,y$tip.label[grep("Columbina_cyanopis",y$tip.label)])
y<-drop.tip(x,x$tip.label[grep("Columbina_buckleyi",x$tip.label)])
x<-drop.tip(y,y$tip.label[grep("Columbina_minuta",y$tip.label)])
y<-drop.tip(x,x$tip.label[grep("Columbina_talpacoti",x$tip.label)])
x<-drop.tip(y,y$tip.label[grep("Columbina_passerina",y$tip.label)])
y<-drop.tip(x,x$tip.label[grep("Claravis_mondetoura",x$tip.label)])
x<-drop.tip(y,y$tip.label[grep("Claravis_pretiosa",y$tip.label)])
y<-drop.tip(x,x$tip.label[grep("Claravis_godefrida",x$tip.label)])
x<-drop.tip(y,y$tip.label[grep("Pterocles_burchelli",y$tip.label)])
y<-drop.tip(x,x$tip.label[grep("Pterocles_namaqua",x$tip.label)])
x<-drop.tip(y,y$tip.label[grep("Pterocles_lichtensteinii",y$tip.label)])
y<-drop.tip(x,x$tip.label[grep("Pterocles_personatus",x$tip.label)])
x<-drop.tip(y,y$tip.label[grep("Pterocles_quadricinctus",y$tip.label)])
y<-drop.tip(x,x$tip.label[grep("Pterocles_bicinctus",x$tip.label)])
x<-drop.tip(y,y$tip.label[grep("Pterocles_senegallus",y$tip.label)])
y<-drop.tip(x,x$tip.label[grep("Pterocles_indicus",x$tip.label)])
x<-drop.tip(y,y$tip.label[grep("Pterocles_orientalis",y$tip.label)])
y<-drop.tip(x,x$tip.label[grep("Pterocles_gutturalis",x$tip.label)])
x<-drop.tip(y,y$tip.label[grep("Pterocles_alchata",y$tip.label)])
y<-drop.tip(x,x$tip.label[grep("Pterocles_coronatus",x$tip.label)])
x<-drop.tip(y,y$tip.label[grep("Pterocles_exustus",y$tip.label)])
y<-drop.tip(x,x$tip.label[grep("Pterocles_decoratus",x$tip.label)])
x<-drop.tip(y,y$tip.label[grep("Syrrhaptes_tibetanus",y$tip.label)])
y<-drop.tip(x,x$tip.label[grep("Syrrhaptes_paradoxus",x$tip.label)])
x<-drop.tip(y,y$tip.label[grep("Phoenicopterus_roseus",y$tip.label)])
y<-drop.tip(x,x$tip.label[grep("Phoenicopterus_chilensis",x$tip.label)])
x<-drop.tip(y,y$tip.label[grep("Phoenicopterus_ruber",y$tip.label)])
y<-drop.tip(x,x$tip.label[grep("Phoenicoparrus_andinus",x$tip.label)])
x<-drop.tip(y,y$tip.label[grep("Phoenicoparrus_jamesi",y$tip.label)])
y<-drop.tip(x,x$tip.label[grep("Phoeniconaias_minor",x$tip.label)])
x<-drop.tip(y,y$tip.label[grep("Podilymbus_podiceps",y$tip.label)])
y<-drop.tip(x,x$tip.label[grep("Poliocephalus_rufopectus",x$tip.label)])
x<-drop.tip(y,y$tip.label[grep("Poliocephalus_poliocephalus",y$tip.label)])
y<-drop.tip(x,x$tip.label[grep("Tachybaptus_novaehollandiae",x$tip.label)])
x<-drop.tip(y,y$tip.label[grep("Tachybaptus_ruficollis",y$tip.label)])
y<-drop.tip(x,x$tip.label[grep("Tachybaptus_pelzelnii",x$tip.label)])
x<-drop.tip(y,y$tip.label[grep("Tachybaptus_dominicus",y$tip.label)])
y<-drop.tip(x,x$tip.label[grep("Podiceps_major",x$tip.label)])
x<-drop.tip(y,y$tip.label[grep("Podiceps_cristatus",y$tip.label)])
y<-drop.tip(x,x$tip.label[grep("Podiceps_taczanowskii",x$tip.label)])
x<-drop.tip(y,y$tip.label[grep("Podiceps_grisegena",y$tip.label)])
y<-drop.tip(x,x$tip.label[grep("Podiceps_auritus",x$tip.label)])
x<-drop.tip(y,y$tip.label[grep("Podiceps_gallardoi",y$tip.label)])
y<-drop.tip(x,x$tip.label[grep("Podiceps_nigricollis",x$tip.label)])
x<-drop.tip(y,y$tip.label[grep("Podiceps_occipitalis",y$tip.label)])
y<-drop.tip(x,x$tip.label[grep("Rollandia_microptera",x$tip.label)])
x<-drop.tip(y,y$tip.label[grep("Rollandia_rolland",y$tip.label)])
y<-drop.tip(x,x$tip.label[grep("Aechmophorus_occidentalis",x$tip.label)])
x<-drop.tip(y,y$tip.label[grep("Aechmophorus_clarkii",y$tip.label)])
y<-drop.tip(x,x$tip.label[grep("Phaethon_lepturus",x$tip.label)])
x<-drop.tip(y,y$tip.label[grep("Phaethon_rubricauda",y$tip.label)])
y<-drop.tip(x,x$tip.label[grep("Phaethon_aethereus",x$tip.label)])
x<-drop.tip(y,y$tip.label[grep("Opisthocomus_hoazin",y$tip.label)])
y<-drop.tip(x,x$tip.label[grep("Chlamydotis_undulata",x$tip.label)])
x<-drop.tip(y,y$tip.label[grep("Otis_tarda",y$tip.label)])
y<-drop.tip(x,x$tip.label[grep("Eupodotis_humilis",x$tip.label)])
x<-drop.tip(y,y$tip.label[grep("Tetrax_tetrax",y$tip.label)])
y<-drop.tip(x,x$tip.label[grep("Eupodotis_vigorsii",x$tip.label)])
x<-drop.tip(y,y$tip.label[grep("Eupodotis_hartlaubii",y$tip.label)])
y<-drop.tip(x,x$tip.label[grep("Eupodotis_melanogaster",x$tip.label)])
x<-drop.tip(y,y$tip.label[grep("Eupodotis_rueppellii",y$tip.label)])
y<-drop.tip(x,x$tip.label[grep("Eupodotis_ruficrista",x$tip.label)])
x<-drop.tip(y,y$tip.label[grep("Eupodotis_savilei",y$tip.label)])
y<-drop.tip(x,x$tip.label[grep("Eupodotis_gindiana",x$tip.label)])
x<-drop.tip(y,y$tip.label[grep("Eupodotis_senegalensis",y$tip.label)])
y<-drop.tip(x,x$tip.label[grep("Eupodotis_caerulescens",x$tip.label)])
x<-drop.tip(y,y$tip.label[grep("Eupodotis_afra",y$tip.label)])
y<-drop.tip(x,x$tip.label[grep("Eupodotis_afraoides",x$tip.label)])
x<-drop.tip(y,y$tip.label[grep("Neotis_nuba",y$tip.label)])
y<-drop.tip(x,x$tip.label[grep("Neotis_heuglinii",x$tip.label)])
x<-drop.tip(y,y$tip.label[grep("Neotis_denhami",y$tip.label)])
y<-drop.tip(x,x$tip.label[grep("Ardeotis_arabs",x$tip.label)])
x<-drop.tip(y,y$tip.label[grep("Ardeotis_kori",y$tip.label)])
y<-drop.tip(x,x$tip.label[grep("Ardeotis_nigriceps",x$tip.label)])
x<-drop.tip(y,y$tip.label[grep("Ardeotis_australis",y$tip.label)])
y<-drop.tip(x,x$tip.label[grep("Neotis_ludwigii",x$tip.label)])
x<-drop.tip(y,y$tip.label[grep("Houbaropsis_bengalensis",y$tip.label)])
y<-drop.tip(x,x$tip.label[grep("Sypheotides_indicus",x$tip.label)])
x<-drop.tip(y,y$tip.label[grep("Pachycoccyx_audeberti",y$tip.label)])
y<-drop.tip(x,x$tip.label[grep("Phaenicophaeus_calyorhynchus",x$tip.label)])
x<-drop.tip(y,y$tip.label[grep("Phaenicophaeus_curvirostris",y$tip.label)])
y<-drop.tip(x,x$tip.label[grep("Phaenicophaeus_sumatranus",x$tip.label)])
x<-drop.tip(y,y$tip.label[grep("Phaenicophaeus_tristis",y$tip.label)])
y<-drop.tip(x,x$tip.label[grep("Phaenicophaeus_pyrrhocephalus",x$tip.label)])
x<-drop.tip(y,y$tip.label[grep("Phaenicophaeus_diardi",y$tip.label)])
y<-drop.tip(x,x$tip.label[grep("Phaenicophaeus_viridirostris",x$tip.label)])
x<-drop.tip(y,y$tip.label[grep("Phaenicophaeus_javanicus",y$tip.label)])
y<-drop.tip(x,x$tip.label[grep("Phaenicophaeus_leschenaultii",x$tip.label)])
x<-drop.tip(y,y$tip.label[grep("Phaenicophaeus_superciliosus",y$tip.label)])
y<-drop.tip(x,x$tip.label[grep("Phaenicophaeus_cumingi",x$tip.label)])
x<-drop.tip(y,y$tip.label[grep("Clamator_glandarius",y$tip.label)])
y<-drop.tip(x,x$tip.label[grep("Clamator_levaillantii",x$tip.label)])
x<-drop.tip(y,y$tip.label[grep("Clamator_jacobinus",y$tip.label)])
y<-drop.tip(x,x$tip.label[grep("Clamator_coromandus",x$tip.label)])
x<-drop.tip(y,y$tip.label[grep("Coccyzus_erythropthalmus",y$tip.label)])
y<-drop.tip(x,x$tip.label[grep("Coccyzus_melacoryphus",x$tip.label)])
x<-drop.tip(y,y$tip.label[grep("Coccyzus_euleri",y$tip.label)])
y<-drop.tip(x,x$tip.label[grep("Coccyzus_americanus",x$tip.label)])
x<-drop.tip(y,y$tip.label[grep("Coccyzus_lansbergi",y$tip.label)])
y<-drop.tip(x,x$tip.label[grep("Coccyzus_rufigularis",x$tip.label)])
x<-drop.tip(y,y$tip.label[grep("Coccyzus_pluvialis",y$tip.label)])
y<-drop.tip(x,x$tip.label[grep("Coccyzus_vetula",x$tip.label)])
x<-drop.tip(y,y$tip.label[grep("Coccyzus_longirostris",y$tip.label)])
y<-drop.tip(x,x$tip.label[grep("Coccyzus_vieilloti",x$tip.label)])
x<-drop.tip(y,y$tip.label[grep("Coccyzus_merlini",y$tip.label)])
y<-drop.tip(x,x$tip.label[grep("Coccyzus_ferrugineus",x$tip.label)])
x<-drop.tip(y,y$tip.label[grep("Coccyzus_minor",y$tip.label)])
y<-drop.tip(x,x$tip.label[grep("Piaya_cayana",x$tip.label)])
x<-drop.tip(y,y$tip.label[grep("Piaya_melanogaster",y$tip.label)])
y<-drop.tip(x,x$tip.label[grep("Coccycua_cinerea",x$tip.label)])
x<-drop.tip(y,y$tip.label[grep("Coccycua_pumila",y$tip.label)])
y<-drop.tip(x,x$tip.label[grep("Coccycua_minuta",x$tip.label)])
x<-drop.tip(y,y$tip.label[grep("Ceuthmochares_aereus",y$tip.label)])
y<-drop.tip(x,x$tip.label[grep("Surniculus_velutinus",x$tip.label)])
x<-drop.tip(y,y$tip.label[grep("Surniculus_lugubris",y$tip.label)])
y<-drop.tip(x,x$tip.label[grep("Cuculus_clamosus",x$tip.label)])
x<-drop.tip(y,y$tip.label[grep("Cuculus_lepidus",y$tip.label)])
y<-drop.tip(x,x$tip.label[grep("Cuculus_micropterus",x$tip.label)])
x<-drop.tip(y,y$tip.label[grep("Cuculus_poliocephalus",y$tip.label)])
y<-drop.tip(x,x$tip.label[grep("Cuculus_crassirostris",x$tip.label)])
x<-drop.tip(y,y$tip.label[grep("Cuculus_saturatus",y$tip.label)])
y<-drop.tip(x,x$tip.label[grep("Cuculus_canorus",x$tip.label)])
x<-drop.tip(y,y$tip.label[grep("Cuculus_vagans",y$tip.label)])
y<-drop.tip(x,x$tip.label[grep("Cuculus_rochii",x$tip.label)])
x<-drop.tip(y,y$tip.label[grep("Cuculus_optatus",y$tip.label)])
y<-drop.tip(x,x$tip.label[grep("Cuculus_gularis",x$tip.label)])
x<-drop.tip(y,y$tip.label[grep("Cuculus_solitarius",y$tip.label)])
y<-drop.tip(x,x$tip.label[grep("Cuculus_varius",x$tip.label)])
x<-drop.tip(y,y$tip.label[grep("Caliechthrus_leucolophus",y$tip.label)])
y<-drop.tip(x,x$tip.label[grep("Cuculus_sparverioides",x$tip.label)])
x<-drop.tip(y,y$tip.label[grep("Cuculus_fugax",y$tip.label)])
y<-drop.tip(x,x$tip.label[grep("Cercococcyx_mechowi",x$tip.label)])
x<-drop.tip(y,y$tip.label[grep("Cercococcyx_montanus",y$tip.label)])
y<-drop.tip(x,x$tip.label[grep("Cercococcyx_olivinus",x$tip.label)])
x<-drop.tip(y,y$tip.label[grep("Cuculus_pallidus",y$tip.label)])
y<-drop.tip(x,x$tip.label[grep("Cacomantis_sepulcralis",x$tip.label)])
x<-drop.tip(y,y$tip.label[grep("Cacomantis_heinrichi",y$tip.label)])
y<-drop.tip(x,x$tip.label[grep("Cacomantis_sonneratii",x$tip.label)])
x<-drop.tip(y,y$tip.label[grep("Cacomantis_flabelliformis",y$tip.label)])
y<-drop.tip(x,x$tip.label[grep("Cacomantis_castaneiventris",x$tip.label)])
x<-drop.tip(y,y$tip.label[grep("Cacomantis_passerinus",y$tip.label)])
y<-drop.tip(x,x$tip.label[grep("Cacomantis_merulinus",x$tip.label)])
x<-drop.tip(y,y$tip.label[grep("Cacomantis_variolosus",y$tip.label)])
y<-drop.tip(x,x$tip.label[grep("Chrysococcyx_osculans",x$tip.label)])
x<-drop.tip(y,y$tip.label[grep("Chrysococcyx_minutillus",y$tip.label)])
y<-drop.tip(x,x$tip.label[grep("Chrysococcyx_crassirostris",x$tip.label)])
x<-drop.tip(y,y$tip.label[grep("Chrysococcyx_meyeri",y$tip.label)])
y<-drop.tip(x,x$tip.label[grep("Chrysococcyx_ruficollis",x$tip.label)])
x<-drop.tip(y,y$tip.label[grep("Chrysococcyx_lucidus",y$tip.label)])
y<-drop.tip(x,x$tip.label[grep("Chrysococcyx_basalis",x$tip.label)])
x<-drop.tip(y,y$tip.label[grep("Chrysococcyx_cupreus",y$tip.label)])
y<-drop.tip(x,x$tip.label[grep("Chrysococcyx_flavigularis",x$tip.label)])
x<-drop.tip(y,y$tip.label[grep("Chrysococcyx_caprius",y$tip.label)])
y<-drop.tip(x,x$tip.label[grep("Chrysococcyx_klaas",x$tip.label)])
x<-drop.tip(y,y$tip.label[grep("Chrysococcyx_russatus",y$tip.label)])
y<-drop.tip(x,x$tip.label[grep("Chrysococcyx_maculatus",x$tip.label)])
x<-drop.tip(y,y$tip.label[grep("Chrysococcyx_xanthorhynchus",y$tip.label)])
y<-drop.tip(x,x$tip.label[grep("Rhamphomantis_megarhynchus",x$tip.label)])
x<-drop.tip(y,y$tip.label[grep("Scythrops_novaehollandiae",y$tip.label)])
y<-drop.tip(x,x$tip.label[grep("Eudynamys_orientalis",x$tip.label)])
x<-drop.tip(y,y$tip.label[grep("Eudynamys_melanorhynchus",y$tip.label)])
y<-drop.tip(x,x$tip.label[grep("Microdynamis_parva",x$tip.label)])
x<-drop.tip(y,y$tip.label[grep("Eudynamys_scolopaceus",y$tip.label)])
y<-drop.tip(x,x$tip.label[grep("Eudynamys_taitensis",x$tip.label)])
x<-drop.tip(y,y$tip.label[grep("Phaenicophaeus_chlorophaeus",y$tip.label)])
y<-drop.tip(x,x$tip.label[grep("Carpococcyx_radiatus",x$tip.label)])
x<-drop.tip(y,y$tip.label[grep("Carpococcyx_viridis",y$tip.label)])
y<-drop.tip(x,x$tip.label[grep("Carpococcyx_renauldi",x$tip.label)])
x<-drop.tip(y,y$tip.label[grep("Coua_caerulea",y$tip.label)])
y<-drop.tip(x,x$tip.label[grep("Coua_verreauxi",x$tip.label)])
x<-drop.tip(y,y$tip.label[grep("Coua_cristata",y$tip.label)])
y<-drop.tip(x,x$tip.label[grep("Coua_reynaudii",x$tip.label)])
x<-drop.tip(y,y$tip.label[grep("Coua_cursor",y$tip.label)])
y<-drop.tip(x,x$tip.label[grep("Coua_coquereli",x$tip.label)])
x<-drop.tip(y,y$tip.label[grep("Coua_gigas",y$tip.label)])
y<-drop.tip(x,x$tip.label[grep("Coua_serriana",x$tip.label)])
x<-drop.tip(y,y$tip.label[grep("Coua_ruficeps",y$tip.label)])
y<-drop.tip(x,x$tip.label[grep("Centropus_chlororhynchus",x$tip.label)])
x<-drop.tip(y,y$tip.label[grep("Centropus_unirufus",y$tip.label)])
y<-drop.tip(x,x$tip.label[grep("Centropus_celebensis",x$tip.label)])
x<-drop.tip(y,y$tip.label[grep("Centropus_nigrorufus",y$tip.label)])
y<-drop.tip(x,x$tip.label[grep("Centropus_sinensis",x$tip.label)])
x<-drop.tip(y,y$tip.label[grep("Centropus_grillii",y$tip.label)])
y<-drop.tip(x,x$tip.label[grep("Centropus_bengalensis",x$tip.label)])
x<-drop.tip(y,y$tip.label[grep("Centropus_viridis",y$tip.label)])
y<-drop.tip(x,x$tip.label[grep("Centropus_spilopterus",x$tip.label)])
x<-drop.tip(y,y$tip.label[grep("Centropus_phasianinus",y$tip.label)])
y<-drop.tip(x,x$tip.label[grep("Centropus_bernsteini",x$tip.label)])
x<-drop.tip(y,y$tip.label[grep("Centropus_violaceus",y$tip.label)])
y<-drop.tip(x,x$tip.label[grep("Centropus_toulou",x$tip.label)])
x<-drop.tip(y,y$tip.label[grep("Centropus_goliath",y$tip.label)])
y<-drop.tip(x,x$tip.label[grep("Centropus_senegalensis",x$tip.label)])
x<-drop.tip(y,y$tip.label[grep("Centropus_superciliosus",y$tip.label)])
y<-drop.tip(x,x$tip.label[grep("Centropus_cupreicaudus",x$tip.label)])
x<-drop.tip(y,y$tip.label[grep("Centropus_monachus",y$tip.label)])
y<-drop.tip(x,x$tip.label[grep("Centropus_anselli",x$tip.label)])
x<-drop.tip(y,y$tip.label[grep("Centropus_leucogaster",y$tip.label)])
y<-drop.tip(x,x$tip.label[grep("Centropus_melanops",x$tip.label)])
x<-drop.tip(y,y$tip.label[grep("Centropus_steerii",y$tip.label)])
y<-drop.tip(x,x$tip.label[grep("Centropus_rectunguis",x$tip.label)])
x<-drop.tip(y,y$tip.label[grep("Centropus_andamanensis",y$tip.label)])
y<-drop.tip(x,x$tip.label[grep("Centropus_milo",x$tip.label)])
x<-drop.tip(y,y$tip.label[grep("Centropus_chalybeus",y$tip.label)])
y<-drop.tip(x,x$tip.label[grep("Centropus_menbeki",x$tip.label)])
x<-drop.tip(y,y$tip.label[grep("Centropus_ateralbus",y$tip.label)])
y<-drop.tip(x,x$tip.label[grep("Guira_guira",x$tip.label)])
x<-drop.tip(y,y$tip.label[grep("Crotophaga_sulcirostris",y$tip.label)])
y<-drop.tip(x,x$tip.label[grep("Crotophaga_ani",x$tip.label)])
x<-drop.tip(y,y$tip.label[grep("Crotophaga_major",y$tip.label)])
y<-drop.tip(x,x$tip.label[grep("Geococcyx_californianus",x$tip.label)])
x<-drop.tip(y,y$tip.label[grep("Geococcyx_velox",y$tip.label)])
y<-drop.tip(x,x$tip.label[grep("Neomorphus_radiolosus",x$tip.label)])
x<-drop.tip(y,y$tip.label[grep("Neomorphus_squamiger",y$tip.label)])
y<-drop.tip(x,x$tip.label[grep("Neomorphus_geoffroyi",x$tip.label)])
x<-drop.tip(y,y$tip.label[grep("Neomorphus_pucheranii",y$tip.label)])
y<-drop.tip(x,x$tip.label[grep("Neomorphus_rufipennis",x$tip.label)])
x<-drop.tip(y,y$tip.label[grep("Morococcyx_erythropygus",y$tip.label)])
y<-drop.tip(x,x$tip.label[grep("Dromococcyx_pavoninus",x$tip.label)])
x<-drop.tip(y,y$tip.label[grep("Dromococcyx_phasianellus",y$tip.label)])
y<-drop.tip(x,x$tip.label[grep("Tapera_naevia",x$tip.label)])
x<-drop.tip(y,y$tip.label[grep("Micropygia_schomburgkii",y$tip.label)])
y<-drop.tip(x,x$tip.label[grep("Gallinula_nesiotis",x$tip.label)])
x<-drop.tip(y,y$tip.label[grep("Aenigmatolimnas_marginalis",y$tip.label)])
y<-drop.tip(x,x$tip.label[grep("Gallinula_chloropus",x$tip.label)])
x<-drop.tip(y,y$tip.label[grep("Fulica_rufifrons",y$tip.label)])
y<-drop.tip(x,x$tip.label[grep("Fulica_cornuta",x$tip.label)])
x<-drop.tip(y,y$tip.label[grep("Rougetius_rougetii",y$tip.label)])
y<-drop.tip(x,x$tip.label[grep("Fulica_gigantea",x$tip.label)])
x<-drop.tip(y,y$tip.label[grep("Fulica_armillata",y$tip.label)])
y<-drop.tip(x,x$tip.label[grep("Fulica_atra",x$tip.label)])
x<-drop.tip(y,y$tip.label[grep("Fulica_americana",y$tip.label)])
y<-drop.tip(x,x$tip.label[grep("Gallinula_mortierii",x$tip.label)])
x<-drop.tip(y,y$tip.label[grep("Fulica_alai",y$tip.label)])
y<-drop.tip(x,x$tip.label[grep("Fulica_ardesiaca",x$tip.label)])
x<-drop.tip(y,y$tip.label[grep("Porzana_fusca",y$tip.label)])
y<-drop.tip(x,x$tip.label[grep("Gymnocrex_rosenbergii",x$tip.label)])
x<-drop.tip(y,y$tip.label[grep("Gymnocrex_talaudensis",y$tip.label)])
y<-drop.tip(x,x$tip.label[grep("Gymnocrex_plumbeiventris",x$tip.label)])
x<-drop.tip(y,y$tip.label[grep("Gallinula_tenebrosa",y$tip.label)])
y<-drop.tip(x,x$tip.label[grep("Porzana_paykullii",x$tip.label)])
x<-drop.tip(y,y$tip.label[grep("Porzana_cinerea",y$tip.label)])
y<-drop.tip(x,x$tip.label[grep("Gallinula_ventralis",x$tip.label)])
x<-drop.tip(y,y$tip.label[grep("Porzana_albicollis",y$tip.label)])
y<-drop.tip(x,x$tip.label[grep("Porzana_carolina",x$tip.label)])
x<-drop.tip(y,y$tip.label[grep("Porzana_spiloptera",y$tip.label)])
y<-drop.tip(x,x$tip.label[grep("Porzana_porzana",x$tip.label)])
x<-drop.tip(y,y$tip.label[grep("Amaurolimnas_concolor",y$tip.label)])
y<-drop.tip(x,x$tip.label[grep("Eulabeornis_castaneoventris",x$tip.label)])
x<-drop.tip(y,y$tip.label[grep("Lewinia_muelleri",y$tip.label)])
y<-drop.tip(x,x$tip.label[grep("Lewinia_pectoralis",x$tip.label)])
x<-drop.tip(y,y$tip.label[grep("Lewinia_mirifica",y$tip.label)])
y<-drop.tip(x,x$tip.label[grep("Cyanolimnas_cerverai",x$tip.label)])
x<-drop.tip(y,y$tip.label[grep("Porzana_fluminea",y$tip.label)])
y<-drop.tip(x,x$tip.label[grep("Gallinula_melanops",x$tip.label)])
x<-drop.tip(y,y$tip.label[grep("Porzana_atra",y$tip.label)])
y<-drop.tip(x,x$tip.label[grep("Gallinula_angulata",x$tip.label)])
x<-drop.tip(y,y$tip.label[grep("Fulica_cristata",y$tip.label)])
y<-drop.tip(x,x$tip.label[grep("Porzana_parva",x$tip.label)])
x<-drop.tip(y,y$tip.label[grep("Porzana_tabuensis",y$tip.label)])
y<-drop.tip(x,x$tip.label[grep("Fulica_caribaea",x$tip.label)])
x<-drop.tip(y,y$tip.label[grep("Fulica_leucoptera",y$tip.label)])
y<-drop.tip(x,x$tip.label[grep("Aramidopsis_plateni",x$tip.label)])
x<-drop.tip(y,y$tip.label[grep("Porzana_flaviventer",y$tip.label)])
y<-drop.tip(x,x$tip.label[grep("Gallinula_silvestris",x$tip.label)])
x<-drop.tip(y,y$tip.label[grep("Porzana_pusilla",y$tip.label)])
y<-drop.tip(x,x$tip.label[grep("Gallicrex_cinerea",x$tip.label)])
x<-drop.tip(y,y$tip.label[grep("Nesoclopeus_woodfordi",y$tip.label)])
y<-drop.tip(x,x$tip.label[grep("Amaurornis_olivieri",x$tip.label)])
x<-drop.tip(y,y$tip.label[grep("Amaurornis_moluccana",y$tip.label)])
y<-drop.tip(x,x$tip.label[grep("Amaurornis_akool",x$tip.label)])
x<-drop.tip(y,y$tip.label[grep("Amaurornis_magnirostris",y$tip.label)])
y<-drop.tip(x,x$tip.label[grep("Amaurornis_bicolor",x$tip.label)])
x<-drop.tip(y,y$tip.label[grep("Amaurornis_flavirostra",y$tip.label)])
y<-drop.tip(x,x$tip.label[grep("Amaurornis_olivacea",x$tip.label)])
x<-drop.tip(y,y$tip.label[grep("Amaurornis_isabellina",y$tip.label)])
y<-drop.tip(x,x$tip.label[grep("Amaurornis_phoenicurus",x$tip.label)])
x<-drop.tip(y,y$tip.label[grep("Rallus_longirostris",y$tip.label)])
y<-drop.tip(x,x$tip.label[grep("Rallus_elegans",x$tip.label)])
x<-drop.tip(y,y$tip.label[grep("Rallus_wetmorei",y$tip.label)])
y<-drop.tip(x,x$tip.label[grep("Rallus_madagascariensis",x$tip.label)])
x<-drop.tip(y,y$tip.label[grep("Rallus_caerulescens",y$tip.label)])
y<-drop.tip(x,x$tip.label[grep("Rallus_antarcticus",x$tip.label)])
x<-drop.tip(y,y$tip.label[grep("Rallus_limicola",y$tip.label)])
y<-drop.tip(x,x$tip.label[grep("Rallus_aquaticus",x$tip.label)])
x<-drop.tip(y,y$tip.label[grep("Rallus_semiplumbeus",y$tip.label)])
y<-drop.tip(x,x$tip.label[grep("Dryolimnas_cuvieri",x$tip.label)])
x<-drop.tip(y,y$tip.label[grep("Gallirallus_okinawae",y$tip.label)])
y<-drop.tip(x,x$tip.label[grep("Gallirallus_philippensis",x$tip.label)])
x<-drop.tip(y,y$tip.label[grep("Gallirallus_striatus",y$tip.label)])
y<-drop.tip(x,x$tip.label[grep("Gallirallus_sylvestris",x$tip.label)])
x<-drop.tip(y,y$tip.label[grep("Gallirallus_owstoni",y$tip.label)])
y<-drop.tip(x,x$tip.label[grep("Gallirallus_rovianae",x$tip.label)])
x<-drop.tip(y,y$tip.label[grep("Gallirallus_calayanensis",y$tip.label)])
y<-drop.tip(x,x$tip.label[grep("Gallirallus_australis",x$tip.label)])
x<-drop.tip(y,y$tip.label[grep("Gallirallus_torquatus",y$tip.label)])
y<-drop.tip(x,x$tip.label[grep("Gallirallus_insignis",x$tip.label)])
x<-drop.tip(y,y$tip.label[grep("Megacrex_inepta",y$tip.label)])
y<-drop.tip(x,x$tip.label[grep("Atlantisia_rogersi",x$tip.label)])
x<-drop.tip(y,y$tip.label[grep("Crex_crex",y$tip.label)])
y<-drop.tip(x,x$tip.label[grep("Anurolimnas_viridis",x$tip.label)])
x<-drop.tip(y,y$tip.label[grep("Anurolimnas_castaneiceps",y$tip.label)])
y<-drop.tip(x,x$tip.label[grep("Anurolimnas_fasciatus",x$tip.label)])
x<-drop.tip(y,y$tip.label[grep("Himantornis_haematopus",y$tip.label)])
y<-drop.tip(x,x$tip.label[grep("Aramides_axillaris",x$tip.label)])
x<-drop.tip(y,y$tip.label[grep("Aramides_ypecaha",y$tip.label)])
y<-drop.tip(x,x$tip.label[grep("Aramides_mangle",x$tip.label)])
x<-drop.tip(y,y$tip.label[grep("Aramides_cajanea",y$tip.label)])
y<-drop.tip(x,x$tip.label[grep("Aramides_wolfi",x$tip.label)])
x<-drop.tip(y,y$tip.label[grep("Aramides_saracura",y$tip.label)])
y<-drop.tip(x,x$tip.label[grep("Aramides_calopterus",x$tip.label)])
x<-drop.tip(y,y$tip.label[grep("Pardirallus_nigricans",y$tip.label)])
y<-drop.tip(x,x$tip.label[grep("Pardirallus_maculatus",x$tip.label)])
x<-drop.tip(y,y$tip.label[grep("Pardirallus_sanguinolentus",y$tip.label)])
y<-drop.tip(x,x$tip.label[grep("Porphyrio_porphyrio",x$tip.label)])
x<-drop.tip(y,y$tip.label[grep("Porphyrio_hochstetteri",y$tip.label)])
y<-drop.tip(x,x$tip.label[grep("Porphyrio_alleni",x$tip.label)])
x<-drop.tip(y,y$tip.label[grep("Porphyrio_flavirostris",y$tip.label)])
y<-drop.tip(x,x$tip.label[grep("Porphyrio_martinica",x$tip.label)])
x<-drop.tip(y,y$tip.label[grep("Coturnicops_exquisitus",y$tip.label)])
y<-drop.tip(x,x$tip.label[grep("Coturnicops_notatus",x$tip.label)])
x<-drop.tip(y,y$tip.label[grep("Coturnicops_noveboracensis",y$tip.label)])
y<-drop.tip(x,x$tip.label[grep("Canirallus_oculeus",x$tip.label)])
x<-drop.tip(y,y$tip.label[grep("Canirallus_kioloides",y$tip.label)])
y<-drop.tip(x,x$tip.label[grep("Laterallus_albigularis",x$tip.label)])
x<-drop.tip(y,y$tip.label[grep("Laterallus_ruber",y$tip.label)])
y<-drop.tip(x,x$tip.label[grep("Laterallus_spilonotus",x$tip.label)])
x<-drop.tip(y,y$tip.label[grep("Laterallus_tuerosi",y$tip.label)])
y<-drop.tip(x,x$tip.label[grep("Laterallus_xenopterus",x$tip.label)])
x<-drop.tip(y,y$tip.label[grep("Laterallus_melanophaius",y$tip.label)])
y<-drop.tip(x,x$tip.label[grep("Laterallus_leucopyrrhus",x$tip.label)])
x<-drop.tip(y,y$tip.label[grep("Laterallus_exilis",y$tip.label)])
y<-drop.tip(x,x$tip.label[grep("Laterallus_levraudi",x$tip.label)])
x<-drop.tip(y,y$tip.label[grep("Laterallus_jamaicensis",y$tip.label)])
y<-drop.tip(x,x$tip.label[grep("Rallina_tricolor",x$tip.label)])
x<-drop.tip(y,y$tip.label[grep("Rallina_leucospila",y$tip.label)])
y<-drop.tip(x,x$tip.label[grep("Rallina_mayri",x$tip.label)])
x<-drop.tip(y,y$tip.label[grep("Rallina_canningi",y$tip.label)])
y<-drop.tip(x,x$tip.label[grep("Rallina_forbesi",x$tip.label)])
x<-drop.tip(y,y$tip.label[grep("Rallina_rubra",y$tip.label)])
y<-drop.tip(x,x$tip.label[grep("Rallina_eurizonoides",x$tip.label)])
x<-drop.tip(y,y$tip.label[grep("Rallina_fasciata",y$tip.label)])
y<-drop.tip(x,x$tip.label[grep("Sarothrura_ayresi",x$tip.label)])
x<-drop.tip(y,y$tip.label[grep("Sarothrura_insularis",y$tip.label)])
y<-drop.tip(x,x$tip.label[grep("Sarothrura_watersi",x$tip.label)])
x<-drop.tip(y,y$tip.label[grep("Sarothrura_elegans",y$tip.label)])
y<-drop.tip(x,x$tip.label[grep("Sarothrura_rufa",x$tip.label)])
x<-drop.tip(y,y$tip.label[grep("Sarothrura_lugens",y$tip.label)])
y<-drop.tip(x,x$tip.label[grep("Sarothrura_affinis",x$tip.label)])
x<-drop.tip(y,y$tip.label[grep("Sarothrura_pulchra",y$tip.label)])
y<-drop.tip(x,x$tip.label[grep("Sarothrura_boehmi",x$tip.label)])
x<-drop.tip(y,y$tip.label[grep("Heliopais_personatus",y$tip.label)])
y<-drop.tip(x,x$tip.label[grep("Heliornis_fulica",x$tip.label)])
x<-drop.tip(y,y$tip.label[grep("Crecopsis_egregia",y$tip.label)])
y<-drop.tip(x,x$tip.label[grep("Habroptila_wallacii",x$tip.label)])
x<-drop.tip(y,y$tip.label[grep("Podica_senegalensis",y$tip.label)])
y<-drop.tip(x,x$tip.label[grep("Neocrex_colombiana",x$tip.label)])
x<-drop.tip(y,y$tip.label[grep("Neocrex_erythrops",y$tip.label)])
y<-drop.tip(x,x$tip.label[grep("Psophia_leucoptera",x$tip.label)])
x<-drop.tip(y,y$tip.label[grep("Psophia_viridis",y$tip.label)])
y<-drop.tip(x,x$tip.label[grep("Psophia_crepitans",x$tip.label)])
x<-drop.tip(y,y$tip.label[grep("Aramus_guarauna",y$tip.label)])
y<-drop.tip(x,x$tip.label[grep("Grus_vipio",x$tip.label)])
x<-drop.tip(y,y$tip.label[grep("Grus_rubicunda",y$tip.label)])
y<-drop.tip(x,x$tip.label[grep("Grus_antigone",x$tip.label)])
x<-drop.tip(y,y$tip.label[grep("Grus_paradisea",y$tip.label)])
y<-drop.tip(x,x$tip.label[grep("Grus_virgo",x$tip.label)])
x<-drop.tip(y,y$tip.label[grep("Grus_carunculatus",y$tip.label)])
y<-drop.tip(x,x$tip.label[grep("Grus_americana",x$tip.label)])
x<-drop.tip(y,y$tip.label[grep("Grus_nigricollis",y$tip.label)])
y<-drop.tip(x,x$tip.label[grep("Grus_monacha",x$tip.label)])
x<-drop.tip(y,y$tip.label[grep("Grus_grus",y$tip.label)])
y<-drop.tip(x,x$tip.label[grep("Grus_japonensis",x$tip.label)])
x<-drop.tip(y,y$tip.label[grep("Grus_canadensis",y$tip.label)])
y<-drop.tip(x,x$tip.label[grep("Grus_leucogeranus",x$tip.label)])
x<-drop.tip(y,y$tip.label[grep("Balearica_pavonina",y$tip.label)])
y<-drop.tip(x,x$tip.label[grep("Balearica_regulorum",x$tip.label)])
x<-drop.tip(y,y$tip.label[grep("Ruwenzorornis_johnstoni",y$tip.label)])
y<-drop.tip(x,x$tip.label[grep("Tauraco_porphyreolophus",x$tip.label)])
x<-drop.tip(y,y$tip.label[grep("Tauraco_hartlaubi",y$tip.label)])
y<-drop.tip(x,x$tip.label[grep("Tauraco_schalowi",x$tip.label)])
x<-drop.tip(y,y$tip.label[grep("Tauraco_schuetti",y$tip.label)])
y<-drop.tip(x,x$tip.label[grep("Tauraco_fischeri",x$tip.label)])
x<-drop.tip(y,y$tip.label[grep("Tauraco_livingstonii",y$tip.label)])
y<-drop.tip(x,x$tip.label[grep("Tauraco_corythaix",x$tip.label)])
x<-drop.tip(y,y$tip.label[grep("Tauraco_bannermani",y$tip.label)])
y<-drop.tip(x,x$tip.label[grep("Tauraco_erythrolophus",x$tip.label)])
x<-drop.tip(y,y$tip.label[grep("Tauraco_leucolophus",y$tip.label)])
y<-drop.tip(x,x$tip.label[grep("Tauraco_leucotis",x$tip.label)])
x<-drop.tip(y,y$tip.label[grep("Tauraco_macrorhynchus",y$tip.label)])
y<-drop.tip(x,x$tip.label[grep("Tauraco_persa",x$tip.label)])
x<-drop.tip(y,y$tip.label[grep("Tauraco_ruspolii",y$tip.label)])
y<-drop.tip(x,x$tip.label[grep("Musophaga_violacea",x$tip.label)])
x<-drop.tip(y,y$tip.label[grep("Musophaga_rossae",y$tip.label)])
y<-drop.tip(x,x$tip.label[grep("Corythaeola_cristata",x$tip.label)])
x<-drop.tip(y,y$tip.label[grep("Corythaixoides_leucogaster",y$tip.label)])
y<-drop.tip(x,x$tip.label[grep("Corythaixoides_personatus",x$tip.label)])
x<-drop.tip(y,y$tip.label[grep("Corythaixoides_concolor",y$tip.label)])
y<-drop.tip(x,x$tip.label[grep("Crinifer_piscator",x$tip.label)])
x<-drop.tip(y,y$tip.label[grep("Crinifer_zonurus",y$tip.label)])
y<-drop.tip(x,x$tip.label[grep("Gavia_stellata",x$tip.label)])
x<-drop.tip(y,y$tip.label[grep("Gavia_arctica",y$tip.label)])
y<-drop.tip(x,x$tip.label[grep("Gavia_adamsii",x$tip.label)])
x<-drop.tip(y,y$tip.label[grep("Gavia_immer",y$tip.label)])
y<-drop.tip(x,x$tip.label[grep("Gavia_pacifica",x$tip.label)])
x<-drop.tip(y,y$tip.label[grep("Phoebetria_palpebrata",y$tip.label)])
y<-drop.tip(x,x$tip.label[grep("Phoebetria_fusca",x$tip.label)])
x<-drop.tip(y,y$tip.label[grep("Thalassarche_bulleri",y$tip.label)])
y<-drop.tip(x,x$tip.label[grep("Thalassarche_cauta",x$tip.label)])
x<-drop.tip(y,y$tip.label[grep("Thalassarche_steadi",y$tip.label)])
y<-drop.tip(x,x$tip.label[grep("Diomedea_exulans",x$tip.label)])
x<-drop.tip(y,y$tip.label[grep("Thalassarche_salvini",y$tip.label)])
y<-drop.tip(x,x$tip.label[grep("Thalassarche_eremita",x$tip.label)])
x<-drop.tip(y,y$tip.label[grep("Thalassarche_carteri",y$tip.label)])
y<-drop.tip(x,x$tip.label[grep("Thalassarche_chlororhynchos",x$tip.label)])
x<-drop.tip(y,y$tip.label[grep("Thalassarche_chrysostoma",y$tip.label)])
y<-drop.tip(x,x$tip.label[grep("Thalassarche_impavida",x$tip.label)])
x<-drop.tip(y,y$tip.label[grep("Thalassarche_melanophrys",y$tip.label)])
y<-drop.tip(x,x$tip.label[grep("Diomedea_sanfordi",x$tip.label)])
x<-drop.tip(y,y$tip.label[grep("Diomedea_epomophora",y$tip.label)])
y<-drop.tip(x,x$tip.label[grep("Diomedea_antipodensis",x$tip.label)])
x<-drop.tip(y,y$tip.label[grep("Diomedea_amsterdamensis",y$tip.label)])
y<-drop.tip(x,x$tip.label[grep("Diomedea_dabbenena",x$tip.label)])
x<-drop.tip(y,y$tip.label[grep("Phoebastria_albatrus",y$tip.label)])
y<-drop.tip(x,x$tip.label[grep("Phoebastria_immutabilis",x$tip.label)])
x<-drop.tip(y,y$tip.label[grep("Phoebastria_nigripes",y$tip.label)])
y<-drop.tip(x,x$tip.label[grep("Phoebastria_irrorata",x$tip.label)])
x<-drop.tip(y,y$tip.label[grep("Oceanites_oceanicus",y$tip.label)])
y<-drop.tip(x,x$tip.label[grep("Oceanites_maorianus",x$tip.label)])
x<-drop.tip(y,y$tip.label[grep("Oceanites_gracilis",y$tip.label)])
y<-drop.tip(x,x$tip.label[grep("Nesofregetta_fuliginosa",x$tip.label)])
x<-drop.tip(y,y$tip.label[grep("Pelagodroma_marina",y$tip.label)])
y<-drop.tip(x,x$tip.label[grep("Garrodia_nereis",x$tip.label)])
x<-drop.tip(y,y$tip.label[grep("Fregetta_grallaria",y$tip.label)])
y<-drop.tip(x,x$tip.label[grep("Fregetta_tropica",x$tip.label)])
x<-drop.tip(y,y$tip.label[grep("Bulweria_bulwerii",y$tip.label)])
y<-drop.tip(x,x$tip.label[grep("Bulweria_fallax",x$tip.label)])
x<-drop.tip(y,y$tip.label[grep("Procellaria_parkinsoni",y$tip.label)])
y<-drop.tip(x,x$tip.label[grep("Procellaria_westlandica",x$tip.label)])
x<-drop.tip(y,y$tip.label[grep("Procellaria_conspicillata",y$tip.label)])
y<-drop.tip(x,x$tip.label[grep("Procellaria_aequinoctialis",x$tip.label)])
x<-drop.tip(y,y$tip.label[grep("Procellaria_cinerea",y$tip.label)])
y<-drop.tip(x,x$tip.label[grep("Puffinus_nativitatis",x$tip.label)])
x<-drop.tip(y,y$tip.label[grep("Puffinus_auricularis",y$tip.label)])
y<-drop.tip(x,x$tip.label[grep("Puffinus_huttoni",x$tip.label)])
x<-drop.tip(y,y$tip.label[grep("Puffinus_gavia",y$tip.label)])
y<-drop.tip(x,x$tip.label[grep("Pseudobulweria_macgillivrayi",x$tip.label)])
x<-drop.tip(y,y$tip.label[grep("Pseudobulweria_aterrima",y$tip.label)])
y<-drop.tip(x,x$tip.label[grep("Puffinus_newelli",x$tip.label)])
x<-drop.tip(y,y$tip.label[grep("Puffinus_opisthomelas",y$tip.label)])
y<-drop.tip(x,x$tip.label[grep("Puffinus_puffinus",x$tip.label)])
x<-drop.tip(y,y$tip.label[grep("Puffinus_assimilis",y$tip.label)])
y<-drop.tip(x,x$tip.label[grep("Puffinus_lherminieri",x$tip.label)])
x<-drop.tip(y,y$tip.label[grep("Puffinus_yelkouan",y$tip.label)])
y<-drop.tip(x,x$tip.label[grep("Puffinus_mauretanicus",x$tip.label)])
x<-drop.tip(y,y$tip.label[grep("Puffinus_bulleri",y$tip.label)])
y<-drop.tip(x,x$tip.label[grep("Puffinus_pacificus",x$tip.label)])
x<-drop.tip(y,y$tip.label[grep("Puffinus_tenuirostris",y$tip.label)])
y<-drop.tip(x,x$tip.label[grep("Puffinus_creatopus",x$tip.label)])
x<-drop.tip(y,y$tip.label[grep("Puffinus_carneipes",y$tip.label)])
y<-drop.tip(x,x$tip.label[grep("Puffinus_heinrothi",x$tip.label)])
x<-drop.tip(y,y$tip.label[grep("Pseudobulweria_becki",y$tip.label)])
y<-drop.tip(x,x$tip.label[grep("Puffinus_gravis",x$tip.label)])
x<-drop.tip(y,y$tip.label[grep("Puffinus_griseus",y$tip.label)])
y<-drop.tip(x,x$tip.label[grep("Calonectris_leucomelas",x$tip.label)])
x<-drop.tip(y,y$tip.label[grep("Calonectris_diomedea",y$tip.label)])
y<-drop.tip(x,x$tip.label[grep("Calonectris_edwardsii",x$tip.label)])
x<-drop.tip(y,y$tip.label[grep("Pseudobulweria_rostrata",y$tip.label)])
y<-drop.tip(x,x$tip.label[grep("Fulmarus_glacialis",x$tip.label)])
x<-drop.tip(y,y$tip.label[grep("Fulmarus_glacialoides",y$tip.label)])
y<-drop.tip(x,x$tip.label[grep("Macronectes_halli",x$tip.label)])
x<-drop.tip(y,y$tip.label[grep("Macronectes_giganteus",y$tip.label)])
y<-drop.tip(x,x$tip.label[grep("Pagodroma_nivea",x$tip.label)])
x<-drop.tip(y,y$tip.label[grep("Thalassoica_antarctica",y$tip.label)])
y<-drop.tip(x,x$tip.label[grep("Daption_capense",x$tip.label)])
x<-drop.tip(y,y$tip.label[grep("Pterodroma_longirostris",y$tip.label)])
y<-drop.tip(x,x$tip.label[grep("Pterodroma_brevipes",x$tip.label)])
x<-drop.tip(y,y$tip.label[grep("Pterodroma_cookii",y$tip.label)])
y<-drop.tip(x,x$tip.label[grep("Pterodroma_hypoleuca",x$tip.label)])
x<-drop.tip(y,y$tip.label[grep("Pterodroma_leucoptera",y$tip.label)])
y<-drop.tip(x,x$tip.label[grep("Pterodroma_nigripennis",x$tip.label)])
x<-drop.tip(y,y$tip.label[grep("Pterodroma_caribbaea",y$tip.label)])
y<-drop.tip(x,x$tip.label[grep("Pterodroma_axillaris",x$tip.label)])
x<-drop.tip(y,y$tip.label[grep("Pterodroma_heraldica",y$tip.label)])
y<-drop.tip(x,x$tip.label[grep("Pterodroma_alba",x$tip.label)])
x<-drop.tip(y,y$tip.label[grep("Pterodroma_arminjoniana",y$tip.label)])
y<-drop.tip(x,x$tip.label[grep("Pterodroma_neglecta",x$tip.label)])
x<-drop.tip(y,y$tip.label[grep("Pterodroma_defilippiana",y$tip.label)])
y<-drop.tip(x,x$tip.label[grep("Pterodroma_ultima",x$tip.label)])
x<-drop.tip(y,y$tip.label[grep("Pterodroma_phaeopygia",y$tip.label)])
y<-drop.tip(x,x$tip.label[grep("Pterodroma_sandwichensis",x$tip.label)])
x<-drop.tip(y,y$tip.label[grep("Pterodroma_cervicalis",y$tip.label)])
y<-drop.tip(x,x$tip.label[grep("Pterodroma_baraui",x$tip.label)])
x<-drop.tip(y,y$tip.label[grep("Pterodroma_externa",y$tip.label)])
y<-drop.tip(x,x$tip.label[grep("Pterodroma_inexpectata",x$tip.label)])
x<-drop.tip(y,y$tip.label[grep("Pterodroma_solandri",y$tip.label)])
y<-drop.tip(x,x$tip.label[grep("Pterodroma_mollis",x$tip.label)])
x<-drop.tip(y,y$tip.label[grep("Pterodroma_incerta",y$tip.label)])
y<-drop.tip(x,x$tip.label[grep("Pterodroma_atrata",x$tip.label)])
x<-drop.tip(y,y$tip.label[grep("Pterodroma_lessonii",y$tip.label)])
y<-drop.tip(x,x$tip.label[grep("Pterodroma_macroptera",x$tip.label)])
x<-drop.tip(y,y$tip.label[grep("Pterodroma_magentae",y$tip.label)])
y<-drop.tip(x,x$tip.label[grep("Pterodroma_pycrofti",x$tip.label)])
x<-drop.tip(y,y$tip.label[grep("Pterodroma_hasitata",y$tip.label)])
y<-drop.tip(x,x$tip.label[grep("Pterodroma_cahow",x$tip.label)])
x<-drop.tip(y,y$tip.label[grep("Pterodroma_feae",y$tip.label)])
y<-drop.tip(x,x$tip.label[grep("Pterodroma_madeira",x$tip.label)])
x<-drop.tip(y,y$tip.label[grep("Pelecanoides_georgicus",y$tip.label)])
y<-drop.tip(x,x$tip.label[grep("Pelecanoides_magellani",x$tip.label)])
x<-drop.tip(y,y$tip.label[grep("Pelecanoides_urinatrix",y$tip.label)])
y<-drop.tip(x,x$tip.label[grep("Pelecanoides_garnotii",x$tip.label)])
x<-drop.tip(y,y$tip.label[grep("Halobaena_caerulea",y$tip.label)])
y<-drop.tip(x,x$tip.label[grep("Pachyptila_belcheri",x$tip.label)])
x<-drop.tip(y,y$tip.label[grep("Pachyptila_crassirostris",y$tip.label)])
y<-drop.tip(x,x$tip.label[grep("Pachyptila_turtur",x$tip.label)])
x<-drop.tip(y,y$tip.label[grep("Pachyptila_vittata",y$tip.label)])
y<-drop.tip(x,x$tip.label[grep("Pachyptila_salvini",x$tip.label)])
x<-drop.tip(y,y$tip.label[grep("Pachyptila_desolata",y$tip.label)])
y<-drop.tip(x,x$tip.label[grep("Lugensa_brevirostris",x$tip.label)])
x<-drop.tip(y,y$tip.label[grep("Oceanodroma_castro",y$tip.label)])
y<-drop.tip(x,x$tip.label[grep("Oceanodroma_markhami",x$tip.label)])
x<-drop.tip(y,y$tip.label[grep("Oceanodroma_homochroa",y$tip.label)])
y<-drop.tip(x,x$tip.label[grep("Oceanodroma_tristrami",x$tip.label)])
x<-drop.tip(y,y$tip.label[grep("Oceanodroma_leucorhoa",y$tip.label)])
y<-drop.tip(x,x$tip.label[grep("Oceanodroma_hornbyi",x$tip.label)])
x<-drop.tip(y,y$tip.label[grep("Oceanodroma_furcata",y$tip.label)])
y<-drop.tip(x,x$tip.label[grep("Oceanodroma_monorhis",x$tip.label)])
x<-drop.tip(y,y$tip.label[grep("Hydrobates_pelagicus",y$tip.label)])
y<-drop.tip(x,x$tip.label[grep("Oceanodroma_melania",x$tip.label)])
x<-drop.tip(y,y$tip.label[grep("Oceanodroma_matsudairae",y$tip.label)])
y<-drop.tip(x,x$tip.label[grep("Oceanodroma_monteiroi",x$tip.label)])
x<-drop.tip(y,y$tip.label[grep("Halocyptena_microsoma",y$tip.label)])
y<-drop.tip(x,x$tip.label[grep("Oceanodroma_tethys",x$tip.label)])
x<-drop.tip(y,y$tip.label[grep("Aptenodytes_forsteri",y$tip.label)])
y<-drop.tip(x,x$tip.label[grep("Aptenodytes_patagonicus",x$tip.label)])
x<-drop.tip(y,y$tip.label[grep("Spheniscus_humboldti",y$tip.label)])
y<-drop.tip(x,x$tip.label[grep("Spheniscus_mendiculus",x$tip.label)])
x<-drop.tip(y,y$tip.label[grep("Spheniscus_demersus",y$tip.label)])
y<-drop.tip(x,x$tip.label[grep("Spheniscus_magellanicus",x$tip.label)])
x<-drop.tip(y,y$tip.label[grep("Eudyptula_minor",y$tip.label)])
y<-drop.tip(x,x$tip.label[grep("Megadyptes_antipodes",x$tip.label)])
x<-drop.tip(y,y$tip.label[grep("Eudyptes_chrysolophus",y$tip.label)])
y<-drop.tip(x,x$tip.label[grep("Eudyptes_schlegeli",x$tip.label)])
x<-drop.tip(y,y$tip.label[grep("Eudyptes_pachyrhynchus",y$tip.label)])
y<-drop.tip(x,x$tip.label[grep("Eudyptes_robustus",x$tip.label)])
x<-drop.tip(y,y$tip.label[grep("Eudyptes_moseleyi",y$tip.label)])
y<-drop.tip(x,x$tip.label[grep("Eudyptes_chrysocome",x$tip.label)])
x<-drop.tip(y,y$tip.label[grep("Eudyptes_sclateri",y$tip.label)])
y<-drop.tip(x,x$tip.label[grep("Pygoscelis_antarcticus",x$tip.label)])
x<-drop.tip(y,y$tip.label[grep("Pygoscelis_papua",y$tip.label)])
y<-drop.tip(x,x$tip.label[grep("Pygoscelis_adeliae",x$tip.label)])
x<-drop.tip(y,y$tip.label[grep("Anastomus_oscitans",y$tip.label)])
y<-drop.tip(x,x$tip.label[grep("Anastomus_lamelligerus",x$tip.label)])
x<-drop.tip(y,y$tip.label[grep("Ephippiorhynchus_asiaticus",y$tip.label)])
y<-drop.tip(x,x$tip.label[grep("Ephippiorhynchus_senegalensis",x$tip.label)])
x<-drop.tip(y,y$tip.label[grep("Jabiru_mycteria",y$tip.label)])
y<-drop.tip(x,x$tip.label[grep("Mycteria_cinerea",x$tip.label)])
x<-drop.tip(y,y$tip.label[grep("Mycteria_leucocephala",y$tip.label)])
y<-drop.tip(x,x$tip.label[grep("Mycteria_ibis",x$tip.label)])
x<-drop.tip(y,y$tip.label[grep("Mycteria_americana",y$tip.label)])
y<-drop.tip(x,x$tip.label[grep("Leptoptilos_crumeniferus",x$tip.label)])
x<-drop.tip(y,y$tip.label[grep("Leptoptilos_dubius",y$tip.label)])
y<-drop.tip(x,x$tip.label[grep("Leptoptilos_javanicus",x$tip.label)])
x<-drop.tip(y,y$tip.label[grep("Ciconia_abdimii",y$tip.label)])
y<-drop.tip(x,x$tip.label[grep("Ciconia_stormi",x$tip.label)])
x<-drop.tip(y,y$tip.label[grep("Ciconia_episcopus",y$tip.label)])
y<-drop.tip(x,x$tip.label[grep("Ciconia_boyciana",x$tip.label)])
x<-drop.tip(y,y$tip.label[grep("Ciconia_ciconia",y$tip.label)])
y<-drop.tip(x,x$tip.label[grep("Ciconia_maguari",x$tip.label)])
x<-drop.tip(y,y$tip.label[grep("Ciconia_nigra",y$tip.label)])
y<-drop.tip(x,x$tip.label[grep("Plegadis_ridgwayi",x$tip.label)])
x<-drop.tip(y,y$tip.label[grep("Plegadis_chihi",y$tip.label)])
y<-drop.tip(x,x$tip.label[grep("Plegadis_falcinellus",x$tip.label)])
x<-drop.tip(y,y$tip.label[grep("Mesembrinibis_cayennensis",y$tip.label)])
y<-drop.tip(x,x$tip.label[grep("Platalea_ajaja",x$tip.label)])
x<-drop.tip(y,y$tip.label[grep("Pseudibis_davisoni",y$tip.label)])
y<-drop.tip(x,x$tip.label[grep("Pseudibis_papillosa",x$tip.label)])
x<-drop.tip(y,y$tip.label[grep("Threskiornis_molucca",y$tip.label)])
y<-drop.tip(x,x$tip.label[grep("Threskiornis_aethiopicus",x$tip.label)])
x<-drop.tip(y,y$tip.label[grep("Threskiornis_spinicollis",y$tip.label)])
y<-drop.tip(x,x$tip.label[grep("Threskiornis_melanocephalus",x$tip.label)])
x<-drop.tip(y,y$tip.label[grep("Threskiornis_bernieri",y$tip.label)])
y<-drop.tip(x,x$tip.label[grep("Platalea_flavipes",x$tip.label)])
x<-drop.tip(y,y$tip.label[grep("Platalea_alba",y$tip.label)])
y<-drop.tip(x,x$tip.label[grep("Platalea_minor",x$tip.label)])
x<-drop.tip(y,y$tip.label[grep("Platalea_regia",y$tip.label)])
y<-drop.tip(x,x$tip.label[grep("Platalea_leucorodia",x$tip.label)])
x<-drop.tip(y,y$tip.label[grep("Bostrychia_carunculata",y$tip.label)])
y<-drop.tip(x,x$tip.label[grep("Bostrychia_hagedash",x$tip.label)])
x<-drop.tip(y,y$tip.label[grep("Bostrychia_rara",y$tip.label)])
y<-drop.tip(x,x$tip.label[grep("Bostrychia_olivacea",x$tip.label)])
x<-drop.tip(y,y$tip.label[grep("Bostrychia_bocagei",y$tip.label)])
y<-drop.tip(x,x$tip.label[grep("Nipponia_nippon",x$tip.label)])
x<-drop.tip(y,y$tip.label[grep("Lophotibis_cristata",y$tip.label)])
y<-drop.tip(x,x$tip.label[grep("Geronticus_eremita",x$tip.label)])
x<-drop.tip(y,y$tip.label[grep("Geronticus_calvus",y$tip.label)])
y<-drop.tip(x,x$tip.label[grep("Cercibis_oxycerca",x$tip.label)])
x<-drop.tip(y,y$tip.label[grep("Phimosus_infuscatus",y$tip.label)])
y<-drop.tip(x,x$tip.label[grep("Theristicus_caudatus",x$tip.label)])
x<-drop.tip(y,y$tip.label[grep("Theristicus_caerulescens",y$tip.label)])
y<-drop.tip(x,x$tip.label[grep("Eudocimus_albus",x$tip.label)])
x<-drop.tip(y,y$tip.label[grep("Eudocimus_ruber",y$tip.label)])
y<-drop.tip(x,x$tip.label[grep("Theristicus_melanopis",x$tip.label)])
x<-drop.tip(y,y$tip.label[grep("Thaumatibis_gigantea",y$tip.label)])
y<-drop.tip(x,x$tip.label[grep("Tigrisoma_fasciatum",x$tip.label)])
x<-drop.tip(y,y$tip.label[grep("Tigrisoma_lineatum",y$tip.label)])
y<-drop.tip(x,x$tip.label[grep("Tigrisoma_mexicanum",x$tip.label)])
x<-drop.tip(y,y$tip.label[grep("Zebrilus_undulatus",y$tip.label)])
y<-drop.tip(x,x$tip.label[grep("Botaurus_lentiginosus",x$tip.label)])
x<-drop.tip(y,y$tip.label[grep("Botaurus_pinnatus",y$tip.label)])
y<-drop.tip(x,x$tip.label[grep("Botaurus_poiciloptilus",x$tip.label)])
x<-drop.tip(y,y$tip.label[grep("Botaurus_stellaris",y$tip.label)])
y<-drop.tip(x,x$tip.label[grep("Ixobrychus_exilis",x$tip.label)])
x<-drop.tip(y,y$tip.label[grep("Ixobrychus_sturmii",y$tip.label)])
y<-drop.tip(x,x$tip.label[grep("Ixobrychus_sinensis",x$tip.label)])
x<-drop.tip(y,y$tip.label[grep("Ixobrychus_involucris",y$tip.label)])
y<-drop.tip(x,x$tip.label[grep("Ixobrychus_eurhythmus",x$tip.label)])
x<-drop.tip(y,y$tip.label[grep("Ixobrychus_minutus",y$tip.label)])
y<-drop.tip(x,x$tip.label[grep("Ixobrychus_cinnamomeus",x$tip.label)])
x<-drop.tip(y,y$tip.label[grep("Ixobrychus_flavicollis",y$tip.label)])
y<-drop.tip(x,x$tip.label[grep("Gorsachius_goisagi",x$tip.label)])
x<-drop.tip(y,y$tip.label[grep("Gorsachius_leuconotus",y$tip.label)])
y<-drop.tip(x,x$tip.label[grep("Gorsachius_melanolophus",x$tip.label)])
x<-drop.tip(y,y$tip.label[grep("Gorsachius_magnificus",y$tip.label)])
y<-drop.tip(x,x$tip.label[grep("Ardeola_grayii",x$tip.label)])
x<-drop.tip(y,y$tip.label[grep("Ardeola_rufiventris",y$tip.label)])
y<-drop.tip(x,x$tip.label[grep("Ardeola_idae",x$tip.label)])
x<-drop.tip(y,y$tip.label[grep("Ardeola_bacchus",y$tip.label)])
y<-drop.tip(x,x$tip.label[grep("Ardeola_ralloides",x$tip.label)])
x<-drop.tip(y,y$tip.label[grep("Ardeola_speciosa",y$tip.label)])
y<-drop.tip(x,x$tip.label[grep("Nycticorax_caledonicus",x$tip.label)])
x<-drop.tip(y,y$tip.label[grep("Nycticorax_nycticorax",y$tip.label)])
y<-drop.tip(x,x$tip.label[grep("Nyctanassa_violacea",x$tip.label)])
x<-drop.tip(y,y$tip.label[grep("Butorides_virescens",y$tip.label)])
y<-drop.tip(x,x$tip.label[grep("Butorides_striata",x$tip.label)])
x<-drop.tip(y,y$tip.label[grep("Ardea_herodias",y$tip.label)])
y<-drop.tip(x,x$tip.label[grep("Ardea_cinerea",x$tip.label)])
x<-drop.tip(y,y$tip.label[grep("Ardea_cocoi",y$tip.label)])
y<-drop.tip(x,x$tip.label[grep("Ardea_sumatrana",x$tip.label)])
x<-drop.tip(y,y$tip.label[grep("Ardea_pacifica",y$tip.label)])
y<-drop.tip(x,x$tip.label[grep("Ardea_picata",x$tip.label)])
x<-drop.tip(y,y$tip.label[grep("Ardea_melanocephala",y$tip.label)])
y<-drop.tip(x,x$tip.label[grep("Ardea_insignis",x$tip.label)])
x<-drop.tip(y,y$tip.label[grep("Ardea_humbloti",y$tip.label)])
y<-drop.tip(x,x$tip.label[grep("Ardea_goliath",x$tip.label)])
x<-drop.tip(y,y$tip.label[grep("Ardea_purpurea",y$tip.label)])
y<-drop.tip(x,x$tip.label[grep("Mesophoyx_intermedia",x$tip.label)])
x<-drop.tip(y,y$tip.label[grep("Casmerodius_albus",y$tip.label)])
y<-drop.tip(x,x$tip.label[grep("Bubulcus_ibis",x$tip.label)])
x<-drop.tip(y,y$tip.label[grep("Egretta_novaehollandiae",y$tip.label)])
y<-drop.tip(x,x$tip.label[grep("Egretta_gularis",x$tip.label)])
x<-drop.tip(y,y$tip.label[grep("Egretta_eulophotes",y$tip.label)])
y<-drop.tip(x,x$tip.label[grep("Egretta_thula",x$tip.label)])
x<-drop.tip(y,y$tip.label[grep("Egretta_garzetta",y$tip.label)])
y<-drop.tip(x,x$tip.label[grep("Egretta_caerulea",x$tip.label)])
x<-drop.tip(y,y$tip.label[grep("Egretta_sacra",y$tip.label)])
y<-drop.tip(x,x$tip.label[grep("Egretta_rufescens",x$tip.label)])
x<-drop.tip(y,y$tip.label[grep("Egretta_tricolor",y$tip.label)])
y<-drop.tip(x,x$tip.label[grep("Egretta_vinaceigula",x$tip.label)])
x<-drop.tip(y,y$tip.label[grep("Egretta_ardesiaca",y$tip.label)])
y<-drop.tip(x,x$tip.label[grep("Syrigma_sibilatrix",x$tip.label)])
x<-drop.tip(y,y$tip.label[grep("Pilherodius_pileatus",y$tip.label)])
y<-drop.tip(x,x$tip.label[grep("Agamia_agami",x$tip.label)])
x<-drop.tip(y,y$tip.label[grep("Tigriornis_leucolopha",y$tip.label)])
y<-drop.tip(x,x$tip.label[grep("Cochlearius_cochlearius",x$tip.label)])
x<-drop.tip(y,y$tip.label[grep("Zonerodius_heliosylus",y$tip.label)])
y<-drop.tip(x,x$tip.label[grep("Pelecanus_rufescens",x$tip.label)])
x<-drop.tip(y,y$tip.label[grep("Pelecanus_philippensis",y$tip.label)])
y<-drop.tip(x,x$tip.label[grep("Pelecanus_conspicillatus",x$tip.label)])
x<-drop.tip(y,y$tip.label[grep("Pelecanus_erythrorhynchos",y$tip.label)])
y<-drop.tip(x,x$tip.label[grep("Pelecanus_thagus",x$tip.label)])
x<-drop.tip(y,y$tip.label[grep("Pelecanus_occidentalis",y$tip.label)])
y<-drop.tip(x,x$tip.label[grep("Pelecanus_onocrotalus",x$tip.label)])
x<-drop.tip(y,y$tip.label[grep("Pelecanus_crispus",y$tip.label)])
y<-drop.tip(x,x$tip.label[grep("Balaeniceps_rex",x$tip.label)])
x<-drop.tip(y,y$tip.label[grep("Scopus_umbretta",y$tip.label)])
y<-drop.tip(x,x$tip.label[grep("Fregata_ariel",x$tip.label)])
x<-drop.tip(y,y$tip.label[grep("Fregata_minor",y$tip.label)])
y<-drop.tip(x,x$tip.label[grep("Fregata_andrewsi",x$tip.label)])
x<-drop.tip(y,y$tip.label[grep("Fregata_magnificens",y$tip.label)])
y<-drop.tip(x,x$tip.label[grep("Fregata_aquila",x$tip.label)])
x<-drop.tip(y,y$tip.label[grep("Papasula_abbotti",y$tip.label)])
y<-drop.tip(x,x$tip.label[grep("Morus_serrator",x$tip.label)])
x<-drop.tip(y,y$tip.label[grep("Morus_capensis",y$tip.label)])
y<-drop.tip(x,x$tip.label[grep("Morus_bassanus",x$tip.label)])
x<-drop.tip(y,y$tip.label[grep("Sula_leucogaster",y$tip.label)])
y<-drop.tip(x,x$tip.label[grep("Sula_dactylatra",x$tip.label)])
x<-drop.tip(y,y$tip.label[grep("Sula_granti",y$tip.label)])
y<-drop.tip(x,x$tip.label[grep("Sula_variegata",x$tip.label)])
x<-drop.tip(y,y$tip.label[grep("Sula_nebouxii",y$tip.label)])
y<-drop.tip(x,x$tip.label[grep("Sula_sula",x$tip.label)])
x<-drop.tip(y,y$tip.label[grep("Anhinga_rufa",y$tip.label)])
y<-drop.tip(x,x$tip.label[grep("Anhinga_novaehollandiae",x$tip.label)])
x<-drop.tip(y,y$tip.label[grep("Anhinga_anhinga",y$tip.label)])
y<-drop.tip(x,x$tip.label[grep("Anhinga_melanogaster",x$tip.label)])
x<-drop.tip(y,y$tip.label[grep("Phalacrocorax_melanoleucos",y$tip.label)])
y<-drop.tip(x,x$tip.label[grep("Phalacrocorax_colensoi",x$tip.label)])
x<-drop.tip(y,y$tip.label[grep("Phalacrocorax_carunculatus",y$tip.label)])
y<-drop.tip(x,x$tip.label[grep("Phalacrocorax_neglectus",x$tip.label)])
x<-drop.tip(y,y$tip.label[grep("Phalacrocorax_harrisi",y$tip.label)])
y<-drop.tip(x,x$tip.label[grep("Phalacrocorax_punctatus",x$tip.label)])
x<-drop.tip(y,y$tip.label[grep("Phalacrocorax_capillatus",y$tip.label)])
y<-drop.tip(x,x$tip.label[grep("Phalacrocorax_varius",x$tip.label)])
x<-drop.tip(y,y$tip.label[grep("Phalacrocorax_onslowi",y$tip.label)])
y<-drop.tip(x,x$tip.label[grep("Phalacrocorax_sulcirostris",x$tip.label)])
x<-drop.tip(y,y$tip.label[grep("Phalacrocorax_featherstoni",y$tip.label)])
y<-drop.tip(x,x$tip.label[grep("Phalacrocorax_brasilianus",x$tip.label)])
x<-drop.tip(y,y$tip.label[grep("Phalacrocorax_fuscescens",y$tip.label)])
y<-drop.tip(x,x$tip.label[grep("Phalacrocorax_bougainvillii",x$tip.label)])
x<-drop.tip(y,y$tip.label[grep("Phalacrocorax_auritus",y$tip.label)])
y<-drop.tip(x,x$tip.label[grep("Phalacrocorax_atriceps",x$tip.label)])
x<-drop.tip(y,y$tip.label[grep("Phalacrocorax_chalconotus",y$tip.label)])
y<-drop.tip(x,x$tip.label[grep("Phalacrocorax_campbelli",x$tip.label)])
x<-drop.tip(y,y$tip.label[grep("Phalacrocorax_fuscicollis",y$tip.label)])
y<-drop.tip(x,x$tip.label[grep("Phalacrocorax_ranfurlyi",x$tip.label)])
x<-drop.tip(y,y$tip.label[grep("Phalacrocorax_niger",y$tip.label)])
y<-drop.tip(x,x$tip.label[grep("Phalacrocorax_nigrogularis",x$tip.label)])
x<-drop.tip(y,y$tip.label[grep("Phalacrocorax_aristotelis",y$tip.label)])
y<-drop.tip(x,x$tip.label[grep("Phalacrocorax_coronatus",x$tip.label)])
x<-drop.tip(y,y$tip.label[grep("Phalacrocorax_carbo",y$tip.label)])
y<-drop.tip(x,x$tip.label[grep("Phalacrocorax_gaimardi",x$tip.label)])
x<-drop.tip(y,y$tip.label[grep("Phalacrocorax_africanus",y$tip.label)])
y<-drop.tip(x,x$tip.label[grep("Phalacrocorax_penicillatus",x$tip.label)])
x<-drop.tip(y,y$tip.label[grep("Phalacrocorax_urile",y$tip.label)])
y<-drop.tip(x,x$tip.label[grep("Phalacrocorax_capensis",x$tip.label)])
x<-drop.tip(y,y$tip.label[grep("Phalacrocorax_pelagicus",y$tip.label)])
y<-drop.tip(x,x$tip.label[grep("Phalacrocorax_pygmeus",x$tip.label)])
x<-drop.tip(y,y$tip.label[grep("Phalacrocorax_magellanicus",y$tip.label)])

#Tree x includes the 4410 species wanted in our analysis. However, at the moment the tree has no information about mimicry.

#To incorporate mimicry into the phylogeny, first read in the trait values (0 or 1) for each species in the tree. (There were two separate .csv files for flexible and all mimic databases)
t <- readLines("Values_unnamed_flex.csv")

#Make sure that each value is associated with a particular species name. This allows the trait values to move around as species names change positions across trees.
names(t) <- x$tip.label

#Create an object that includes all tips pruned from the first tree. This will be used to drop the same tips from every tree in the 1,000 tree set.
drop<-yy$tip.label[! yy$tip.label %in% x$tip.label]

#Read in the entire text file of 1,000 trees (downloaded from birdtree.org)
m <- read.tree("AllBirdsHackett1.txt")

#Drop all pruned species from the trees
r<-lapply(m,drop.tip, tip=drop)

#Make sure the class of these trees is multiPhylo (important for later analysis)
class(r)<-"multiPhylo"

########################################################################
#Now that we have our trees, we can begin running analysis.

#First, we used fitER to determine ancestral state reconstruction (estimates of presence and absence of mimicry across the phylogeny). This analysis was run for two sets of data - flexible mimics and all mimics...

for(i in 1:1000){
  temp.t<-t[r[[i]]$tip.label]
  fitER<-rerootingMethod(r[[i]], temp.t, model="ER")
  write.csv(fitER$marginal.anc, sprintf("tree%i.csv", i))
}

#This loop yielded a separate csv file for the probabilites of presence and absence of mimicry at each node in a given tree. It therefore produced 1000 csv files, which needed to be combined to be usable.

########################################################################
########################################################################
# Last edited by B.Goller on 04 October 2016
########################################################################
########################################################################
#Clear the workspace
rm(list = ls())

extract.treenum.from.string <- function(s) {
  t.num <- as.numeric(unlist(strsplit(s,"[^0-9]")))
  t.num <- t.num[!is.na(t.num)]
  return(t.num)
}

#Where are the tree files?
setwd("/Users/administrator/Desktop/")

#Make a list of the tree files that are available in the directory
tree.list <- list.files(pattern = "tree[0-9]+.csv$", ignore.case = TRUE)

#Now go through the list and open each tree file to grab the data
for(i in 1:length(tree.list)){
  tree.in <- read.csv(tree.list[i], header = TRUE)
  #The files do not sort in order from 1-1000 
  #This makes sure they get put in the right order
  tree.num <- extract.treenum.from.string(tree.list[i])
  
  #Make matrices to hold the columns
  if(i == 1){
    column1 <- matrix(NA,nrow(tree.in),1000)
    colnames(column1) <- c(1:1000)
    column2 <- matrix(NA,nrow(tree.in),1000)
    colnames(column2) <- c(1:1000)
    column3 <- matrix(NA,nrow(tree.in),1000)
    colnames(column3) <- c(1:1000)
  }
  #Fill the columns into the matrices
  column1[,tree.num] <- tree.in[,1]
  colnames(column1)[tree.num] <- sprintf("tree%i",tree.num)
  column2[,tree.num] <- tree.in[,2]
  colnames(column2)[tree.num] <- sprintf("tree%i",tree.num)
  column3[,tree.num] <- tree.in[,3]
  colnames(column3)[tree.num] <- sprintf("tree%i",tree.num)
  
} #end of the for loop

#Save the matrices as individual files
write.csv(column2, "Oscine_absence.csv")
write.csv(column3, "Oscine_presence.csv")

#We now have one csv file with all estimates of presence of mimicry. This allowed us to easily determine the estimate for the ancestor of all oscines in the tree (corresponding with node 1). However, it was not helpful when trying to determine estimates at the base of each oscine family.

########################################################################
########################################################################
# Last edited by M.Goller on 03 April 2018
########################################################################
########################################################################

#In order to determine probability of presence at the node corresponding to the basal ancestor for each oscine family, we needed to run a secondary set of analyses. 

#First, load two further packages that allow phylogenetic analysis.
library(geiger)
library(ape)

#We used a function called findMRCA, which determines the most recent common ancestor of species names input into the function. For each family included in the 817 species analysis, we: 1) input the species for each family; 2) found the MRCA (node number) for each tree; 3) saved the node numbers as separate csv files.

#Acanthizidae
sp <- c("Aphelocephala_nigricincta", "Aphelocephala_pectoralis", "Aphelocephala_leucopsis", "Acanthornis_magna", "Acanthiza_lineata", "Acanthiza_chrysorrhoa", "Acanthiza_murina", "Acanthiza_nana", "Acanthiza_robustirostris", "Acanthiza_iredalei", "Acanthiza_uropygialis", "Acanthiza_reguloides", "Acanthiza_inornata", "Acanthiza_pusilla", "Acanthiza_katherina", "Acanthiza_ewingii", "Acanthiza_apicalis", "Smicrornis_brevirostris", "Origma_solitaria", "Crateroscelis_murina", "Crateroscelis_robusta", "Sericornis_spilodera", "Sericornis_citreogularis", "Sericornis_magnirostra", "Sericornis_nouhuysi", "Sericornis_rufescens", "Sericornis_frontalis", "Sericornis_keri", "Sericornis_beccarii", "Sericornis_papuensis", "Sericornis_humilis", "Sericornis_perspicillatus", "Pycnoptilus_floccosus", "Chthonicola_sagittatus", "Pyrrholaemus_brunneus", "Hylacola_cauta", "Hylacola_pyrrhopygia", "Calamanthus_fuliginosus", "Calamanthus_campestris", "Gerygone_chrysogaster", "Gerygone_mouki", "Gerygone_sulphurea", "Gerygone_fusca", "Gerygone_tenebrosa", "Gerygone_flavolateralis", "Gerygone_modesta", "Gerygone_olivacea", "Gerygone_cinerea", "Gerygone_levigaster", "Gerygone_albofrontata", "Gerygone_dorsalis", "Gerygone_magnirostris", "Gerygone_igata", "Gerygone_palpebrosa", "Gerygone_chloronota", "Gerygone_ruficollis", "Gerygone_inornata", "Oreoscopus_gutturalis")
Acanthizidae <- sapply(r,function(x,sp) findMRCA (x,sp),sp=sp)
write.csv(Acanthizidae, "Acanthizidae_mrca.csv")
rm(sp)

#Acrocephalidae
sp1 <- c("Trichocichla_rufa", "Megalurulus_mariei", "Megalurulus_whitneyi", "Megalurulus_rubiginosus", "Megalurulus_grosvenori", "Megalurulus_llaneae", "Acrocephalus_rehsei", "Hippolais_polyglotta", "Acrocephalus_rodericanus", "Hippolais_icterina", "Eremiornis_carteri", "Amphilais_seebohmi", "Hippolais_olivetorum", "Hippolais_languida", "Acrocephalus_griseldis", "Acrocephalus_stentoreus", "Acrocephalus_aequinoctialis", "Acrocephalus_australis", "Acrocephalus_familiaris", "Acrocephalus_kerearako", "Acrocephalus_rimatarae", "Acrocephalus_taiti", "Acrocephalus_vaughani", "Acrocephalus_caffer", "Acrocephalus_mendanae", "Acrocephalus_atyphus", "Acrocephalus_arundinaceus", "Acrocephalus_sechellensis", "Acrocephalus_newtoni", "Acrocephalus_rufescens", "Acrocephalus_brevipennis")
sp2 <- c("Acrocephalus_gracilirostris", "Acrocephalus_scirpaceus", "Acrocephalus_baeticatus", "Acrocephalus_dumetorum", "Acrocephalus_tangorum", "Acrocephalus_concinens", "Acrocephalus_agricola", "Acrocephalus_schoenobaenus", "Acrocephalus_melanopogon", "Acrocephalus_bistrigiceps", "Acrocephalus_paludicola", "Acrocephalus_aedon", "Acrocephalus_luscinius", "Hippolais_pallida", "Chloropeta_natalensis", "Chloropeta_similis", "Hippolais_opaca", "Hippolais_rama", "Hippolais_caligata", "Chloropeta_gracilirostris", "Acrocephalus_sorghophilus", "Nesillas_brevicaudata", "Nesillas_mariae", "Nesillas_lantzii", "Nesillas_typica", "Nesillas_longicaudata")
sp <- c(sp1, sp2)
Acrocephalidae <- sapply(r,function(x,sp) findMRCA (x,sp),sp=sp)
write.csv(Acrocephalidae, "Acrocephalidae_mrca.csv")
rm(sp)

#Aegithalidae
sp <- c("Leptopoecile_sophiae", "Leptopoecile_elegans", "Aegithalos_niveogularis", "Aegithalos_fuliginosus", "Aegithalos_iouschistos", "Aegithalos_caudatus", "Aegithalos_concinnus", "Aegithalos_leucogenys", "Psaltriparus_minimus", "Psaltria_exilis")
Aegithalidae <- sapply(r,function(x,sp) findMRCA (x,sp),sp=sp)
write.csv(Aegithalidae, "Aegithalidae_mrca.csv")
rm(sp)

#Aegithinidae
sp <- c("Aegithina_tiphia", "Aegithina_lafresnayei", "Aegithina_nigrolutea", "Aegithina_viridissima")
Aegithinidae <- sapply(r,function(x,sp) findMRCA (x,sp),sp=sp)
write.csv(Aegithinidae, "Aegithinidae_mrca.csv")
rm(sp)

#Alaudidae
sp <- c("Alaemon_hamertoni", "Alaemon_alaudipes", "Chersophilus_duponti", "Rhamphocoris_clotbey", "Lullula_arborea", "Alauda_razae", "Alauda_arvensis", "Alauda_gulgula", "Alauda_japonica", "Galerida_theklae", "Galerida_cristata", "Galerida_malabarica", "Galerida_modesta", "Galerida_deva", "Galerida_magnirostris", "Eremalauda_starki", "Eremalauda_dunni", "Spizocorys_conirostris", "Spizocorys_sclateri", "Spizocorys_personata", "Spizocorys_fringillaris", "Calandrella_brachydactyla", "Calandrella_raytal", "Calandrella_somalica", "Calandrella_cheleensis", "Calandrella_rufescens", "Calandrella_cinerea", "Calandrella_acutirostris", "Melanocorypha_bimaculata", "Melanocorypha_mongolica", "Melanocorypha_maxima", "Melanocorypha_calandra", "Melanocorypha_leucoptera", "Melanocorypha_yeltoniensis", "Eremophila_bilopha", "Eremophila_alpestris", "Mirafra_erythrocephala", "Mirafra_passerina", "Mirafra_poecilosterna", "Mirafra_cordofanica", "Mirafra_africanoides", "Mirafra_affinis", "Mirafra_albicauda", "Mirafra_alopex", "Mirafra_microptera", "Mirafra_javanica", "Mirafra_pulpa", "Mirafra_assamica", "Mirafra_cantillans", "Mirafra_africana", "Mirafra_williamsi", "Mirafra_erythroptera", "Mirafra_apiata", "Mirafra_rufocinnamomea", "Mirafra_cheniana", "Mirafra_hypermetra", "Mirafra_collaris", "Mirafra_sabota", "Mirafra_angolensis", "Mirafra_hova", "Certhilauda_barlowi", "Certhilauda_burra", "Certhilauda_albescens", "Pseudalaemon_fremantlii", "Pinarocorys_nigricans", "Pinarocorys_erythropygia", "Certhilauda_erythrochlamys", "Chersomanes_albofasciata", "Ammomanes_grayi", "Certhilauda_chuana", "Certhilauda_curvirostris", "Certhilauda_semitorquata", "Certhilauda_subcoronata", "Ammomanes_phoenicura", "Ammomanes_deserti", "Ammomanes_cinctura", "Heteromirafra_sidamoensis", "Heteromirafra_ruddi", "Eremopterix_signatus", "Eremopterix_nigriceps", "Eremopterix_griseus", "Eremopterix_leucotis", "Eremopterix_leucopareia", "Eremopterix_verticalis", "Eremopterix_australis")
Alaudidae <- sapply(r,function(x,sp) findMRCA (x,sp),sp=sp)
write.csv(Alaudidae, "Alaudidae_mrca.csv")
rm(sp)

#Arcanatoridae
sp <- c("Modulatrix_stictigula", "Modulatrix_orostruthus")
Arcanatoridae <- sapply(r,function(x,sp) findMRCA (x,sp),sp=sp)
write.csv(Arcanatoridae, "Arcanatoridae_mrca.csv")
rm(sp)

#Artamidae
sp <- c("Cracticus_cassicus", "Cracticus_mentalis", "Cracticus_nigrogularis", "Cracticus_quoyi", "Cracticus_torquatus", "Gymnorhina_tibicen", "Strepera_versicolor", "Strepera_fuliginosa", "Strepera_graculina", "Artamus_monachus", "Artamus_superciliosus", "Artamus_personatus", "Artamus_leucorynchus", "Artamus_cyanopterus", "Artamus_fuscus", "Artamus_insignis", "Artamus_minor", "Artamus_cinereus", "Artamus_mentalis", "Artamus_maximus", "Peltops_blainvillii", "Peltops_montanus")
Artamidae <- sapply(r,function(x,sp) findMRCA (x,sp),sp=sp)
write.csv(Artamidae, "Artamidae_mrca.csv")
rm(sp)

#Atrichornithidae
sp <- c("Atrichornis_rufescens", "Atrichornis_clamosus")
Atrichornithidae <- sapply(r,function(x,sp) findMRCA (x,sp),sp=sp)
write.csv(Atrichornithidae, "Atrichornthidae_mrca.csv")
rm(sp)

#Bernieridae
sp <- c("Randia_pseudozosterops", "Cryptosylvicola_randrianasoloi", "Neomixis_flavoviridis", "Oxylabes_madagascariensis", "Thamnornis_chloropetoides", "Crossleyia_xanthophrys", "Bernieria_tenebrosa", "Bernieria_zosterops", "Bernieria_apperti", "Bernieria_cinereiceps", "Bernieria_madagascariensis")
Bernieridae <- sapply(r,function(x,sp) findMRCA (x,sp),sp=sp)
write.csv(Bernieridae, "Bernieridae_mrca.csv")
rm(sp)

#Bombycillidae
sp <- c("Bombycilla_japonica", "Bombycilla_garrulus", "Bombycilla_cedrorum")
Bombycillidae <- sapply(r,function(x,sp) findMRCA (x,sp),sp=sp)
write.csv(Bombycillidae, "Bombycillidae_mrca.csv")
rm(sp)

#Calcariidae
sp <- c("Calcarius_lapponicus", "Calcarius_ornatus", "Calcarius_pictus", "Calcarius_mccownii", "Plectrophenax_nivalis", "Plectrophenax_hyperboreus")
Calcariidae <- sapply(r,function(x,sp) findMRCA (x,sp),sp=sp)
write.csv(Calcariidae, "Calcariidae_mrca.csv")
rm(sp)

#Campephagidae
sp <- c("Coracina_temminckii", "Coracina_atriceps", "Coracina_papuensis", "Coracina_leucopygia", "Coracina_schistacea", "Coracina_macei", "Coracina_striata", "Coracina_larvata", "Coracina_caledonica", "Coracina_novaehollandiae", "Coracina_javensis", "Coracina_boyeri", "Coracina_lineata", "Coracina_maxima", "Coracina_bicolor", "Coracina_longicauda", "Coracina_caeruleogrisea", "Coracina_pectoralis", "Coracina_caesia", "Coracina_cinerea", "Campochaera_sloetii", "Coracina_personata", "Coracina_ostenta", "Coracina_coerulescens", "Coracina_analis", "Coracina_tenuirostris", "Coracina_sula", "Coracina_holopolia", "Coracina_morio", "Coracina_incerta", "Coracina_ceramensis", "Coracina_dohertyi", "Coracina_dispar", "Coracina_montana", "Coracina_abbotti", "Coracina_schisticeps", "Lalage_moesta", "Lalage_maculosa", "Lalage_sharpei", "Lalage_leucopyga", "Lalage_sueurii", "Lalage_tricolor", "Coracina_parvula", "Coracina_melas", "Lalage_melanoleuca", "Lalage_nigra", "Lalage_leucopygialis", "Coracina_typica", "Coracina_newtoni", "Coracina_melaschistos", "Coracina_melanoptera", "Coracina_fimbriata", "Coracina_polioptera", "Lalage_leucomela", "Lalage_atrovirens", "Lalage_aurea", "Coracina_mcgregori", "Coracina_azurea", "Campephaga_quiscalina", "Campephaga_oriolina", "Campephaga_phoenicea", "Campephaga_petiti", "Campephaga_flava", "Campephaga_lobata", "Pericrocotus_solaris", "Pericrocotus_ethologus", "Pericrocotus_lansbergei", "Pericrocotus_brevirostris", "Pericrocotus_miniatus", "Pericrocotus_roseus", "Pericrocotus_tegimae", "Pericrocotus_divaricatus", "Pericrocotus_flammeus", "Pericrocotus_cinnamomeus", "Pericrocotus_igneus", "Pericrocotus_erythropygius")
Campephagidae <- sapply(r,function(x,sp) findMRCA (x,sp),sp=sp)
write.csv(Campephagidae, "Campephagidae_mrca.csv")
rm(sp)

#Cardinalidae
sp <- c("Pheucticus_tibialis", "Pheucticus_ludovicianus", "Pheucticus_chrysopeplus", "Pheucticus_melanocephalus", "Pheucticus_aureoventris", "Pheucticus_chrysogaster", "Passerina_cyanea", "Passerina_rositae", "Passerina_ciris", "Passerina_versicolor", "Passerina_leclancherii", "Passerina_amoena", "Passerina_caerulea", "Amaurospiza_moesta", "Amaurospiza_carrizalensis", "Amaurospiza_concolor", "Cyanocompsa_cyanoides", "Cyanocompsa_brissonii", "Cyanoloxia_glaucocaerulea", "Cyanocompsa_parellina", "Spiza_americana", "Granatellus_pelzelni", "Granatellus_sallaei", "Granatellus_venustus", "Habia_fuscicauda", "Habia_cristata", "Habia_atrimaxillaris", "Habia_gutturalis", "Habia_rubica", "Chlorothraupis_frenata", "Chlorothraupis_stolzmanni", "Chlorothraupis_olivacea", "Chlorothraupis_carmioli", "Piranga_rubra", "Piranga_lutea", "Piranga_ludoviciana", "Piranga_olivacea", "Piranga_bidentata", "Piranga_flava", "Piranga_roseogularis", "Piranga_erythrocephala", "Piranga_hepatica", "Piranga_rubriceps", "Piranga_leucoptera", "Cardinalis_sinuatus", "Cardinalis_phoeniceus", "Cardinalis_cardinalis", "Caryothraustes_canadensis", "Caryothraustes_poliogaster", "Periporphyrus_erythromelas", "Rhodothraupis_celaeno")
Cardinalidae <- sapply(r,function(x,sp) findMRCA (x,sp),sp=sp)
write.csv(Cardinalidae, "Cardinalidae_mrca.csv")
rm(sp)

#Certhiidae
sp <- c("Certhia_brachydactyla", "Certhia_hodgsoni", "Certhia_familiaris", "Certhia_americana", "Certhia_manipurensis", "Certhia_discolor", "Certhia_tianquanensis", "Certhia_nipalensis", "Certhia_himalayana", "Salpornis_spilonotus")
Certhiidae <- sapply(r,function(x,sp) findMRCA (x,sp),sp=sp)
write.csv(Certhiidae, "Certhiidae_mrca.csv")
rm(sp)

#Cettiidae
sp <- c("Hemitesia_neumanni", "Cettia_carolinae", "Cettia_major", "Tesia_superciliaris", "Tesia_everetti", "Tesia_castaneocoronata", "Tesia_olivea", "Tesia_cyaniventer", "Cettia_cetti", "Urosphena_squameiceps", "Urosphena_subulata", "Cettia_brunnifrons", "Cettia_haddeni", "Tickellia_hodgsoni", "Cettia_pallidipes", "Cettia_brunnescens", "Cettia_acanthizoides", "Cettia_canturians", "Cettia_fortipes", "Cettia_flavolivacea", "Cettia_vulcania", "Cettia_seebohmi", "Cettia_annae", "Cettia_ruficapilla", "Cettia_parens", "Cettia_diphone", "Orthotomus_cuculatus", "Abroscopus_superciliaris", "Abroscopus_albogularis", "Abroscopus_schisticeps")
Cettiidae <- sapply(r,function(x,sp) findMRCA (x,sp),sp=sp)
write.csv(Cettiidae, "Cettiidae_mrca.csv")
rm(sp)

#Chaetopidae
sp <- c("Chaetops_frenatus", "Chaetops_aurantius")
Chaetopidae <- sapply(r,function(x,sp) findMRCA (x,sp),sp=sp)
write.csv(Chaetopidae, "Chaetopidae_mrca.csv")
rm(sp)

#Chloropseidae
sp <- c("Chloropsis_flavipennis", "Chloropsis_cochinchinensis", "Chloropsis_hardwickii", "Chloropsis_palawanensis", "Chloropsis_sonnerati", "Chloropsis_jerdoni", "Chloropsis_cyanopogon", "Chloropsis_aurifrons")
Chloropseidae <- sapply(r,function(x,sp) findMRCA (x,sp),sp=sp)
write.csv(Chloropseidae, "Chloropseidae_mrca.csv")
rm(sp)

#Cinclidae
sp <- c("Cinclus_schulzi", "Cinclus_leucocephalus", "Cinclus_mexicanus", "Cinclus_pallasii", "Cinclus_cinclus")
Cinclidae <- sapply(r,function(x,sp) findMRCA (x,sp),sp=sp)
write.csv(Cinclidae, "Cinclidae_mrca.csv")
rm(sp)

#Cisticolidae
[truncated: 117,050 more chars]
